# Supplementary material for: Live imaging screen reveals that TYRO3 and GAK ensure accurate spindle positioning in human cells
Source: Nat Commun. 2019 Jun 28;10:2859. doi: 10.1038/s41467-019-10446-z (PMC6599018; doi:10.1038/s41467-019-10446-z)
Supplement: Supplementary file 4 — Supplementary Data 1 [file 41467_2019_10446_MOESM4_ESM.xlsx]

## Sheet: Sheet2
Gene name	Gene ID	plate index	% phenotype TRACMIT 1st	n TRACMIT 1st	% phenotype TRACMIT 2nd	n TRACMIT 2nd	Average % phenotype TRACMIT 1st and 2nd	n TRACMIT 1st + 2nd	% phenotype manual 1st	n man 1st	% phenotype manuel 2nd	n man 2nd	phenotypic categories
TYRO3	7301	B	55.5556	36	66.6667	39	61.1111	75	52	25	65	20	HIT
GAK	2580	E	59.375	32	54	50	56.6875	82	55.1724	29	54.0541	37	HIT
TAAR2	9287	A	51.8519	54	60	5	55.9259	59	46	26	57.1429	12	HIT
PLK4	10733	B	52.1739	23	53.3333	30	52.7536	53	44.4444	18	57.8947	19	HIT
MLCK	91807	A	36.1111	36	61.5385	13	48.8248	49	37	27	50	8	HIT
CKS2	1164	B	54.5455	33	43.1034	58	48.8245	91	48.2759	29	36.3636	33	HIT
ADAM33	80332	N	46.6667	15	50	26	48.3333	41	46.1538	13	44.4444	18	HIT
P2RY5	10161	B	44.4444	36	49.0196	51	46.732	87	44.4444	27	44.186	43	HIT
PPP2CA	5515	O	35.5556	45	57.5	40	46.5278	85	32.2581	31	54.8387	31	HIT
CXCR6	10663	A	40.4255	47	50	8	45.2128	55	35.7143	28	66.6667	6	HIT
ADAM22	53616	O	38.4615	39	51.5152	33	44.9883	72	32.2581	31	57.6923	26	HIT
AURKA	6790	F	43.75	16	45	20	44.375	36	54.5455	11	41.6667	12	HIT
SPCS3	60559	M	50	12	34.3284	67	42.1642	79	44.4444	9	31.0345	58	HIT
PLK2	10769	A	30.303	66	50	20	40.1515	86	32	49	40	15	HIT
DAPK1	1612	C	33.9623	53	45.4545	66	39.7084	119	33	33	37.2	43	HIT
STK17B	9262	D	34.0426	47	34	50	34.0213	97	33.3333	36	33.3333	27	HIT
AURKB	9212	E	77.7778	9	100	1	88.8889	10					n to low
PPP1R12A	4659	K	100	1	71.4286	7	85.7143	8					n to low
ESPL1	9700	O	100	1	60	5	80	6					n to low
PSMB1	5689	M	100	1	50	2	75	3					n to low
AIP1	9863	D	100	3	0	1	50	4					n to low
PSMA4	5685	M	0	1	100	2	50	3					n to low
WEE1	7465	E	28.5714	7	66.6667	3	47.619	10					n to low
CDC2L2	728642	H	85.7143	7	0	1	42.8571	8					n to low
TRIB3	57761	E	33.3333	6	0	3	16.6667	9					n to low
EFNB3	1949	K	31.8182	22	56.25	16	44.0341	38	41.7	12	50	8	n to low **
PRKACG	5568	A	38.8889	18	33.3333	3	36.1111	21	41.2	17			n to low **
PPP1CB	5500	J	50	18	0	2	25	20	35.7143	14			n to low *
ERBB2	2064	A	23.8095	42	100	3	61.9048	45					nh
PPP1R15B	84919	P	100	2	22.8571	35	61.4286	37					nh
SRPK1	6732	H	21.5827	139	100	1	60.7914	140					nh
STK3	6788	G	12.5	48	100	1	56.25	49					nh
HK1	3098	A	75	16	25	40	50	56					nh
SAST	22983	K	28	25	70	10	49	35					nh
MARK2	2011	A	22.2222	36	75	8	48.6111	44					nh
XPR1	9213	D	29.1667	72	56.4103	39	42.7885	111	25.3968	63	39.1304	23	nh
DMPK	1760	D	62.5	8	21.4286	14	41.9643	22					nh
TTK	7272	C	60	5	23.0769	26	41.5385	31					nh
CTRC	11330	M	66.6667	3	16.129	31	41.3978	34					nh
PPM1F	9647	I	17.0455	88	64.7059	17	40.8757	105					nh
MVK	4598	H	26.7606	71	54.1667	24	40.4636	95	23.3333	30			nh
DLG7	9787	J	25	40	55.5556	18	40.2778	58					nh
ADRB2	154	A	51.0204	49	29.4118	17	40.2161	66	45.1613	31	25	8	nh
PLAU	5328	M	50	6	29.4118	34	39.7059	40					nh
SENP1	29843	O	58.3333	12	21.0526	19	39.693	31					nh
ADCK1	57143	A	53.8462	39	25	24	39.4231	63	56	25	11.1111	18	nh
MAP3K2	10746	A	50	44	27.2727	22	38.6364	66	27	29	27.2727	22	nh
MAPK3	5595	A	27.2727	22	50	2	38.6364	24					nh
CALM3	808	A	27.1429	70	50	4	38.5714	74					nh
C9ORF96	169436	J	21.9512	41	54.5455	22	38.2483	63					nh
CHEK1	1111	H	46.7742	62	29.5455	44	38.1598	106	10.7143	28	27.2727	22	nh
KLK5	25818	M	22.2222	18	53.8462	13	38.0342	31					nh
NT5C3	51251	I	9.23077	65	66.6667	6	37.9487	71					nh
IRAK1	3654	C	46.875	64	28.3019	53	37.5884	117	35	40	20	40	nh
CSF1R	1436	D	50	14	25	20	37.5	34					nh
MAP2K2	5605	L	25	60	50	8	37.5	68					nh
TOPK	55872	I	15.8621	145	58.8235	17	37.3428	162					nh
SYNJ1	8867	I	23.5955	89	50	14	36.7978	103					nh
PRKDC	5591	I	23.3333	30	50	2	36.6667	32					nh
EPHB2	2048	F	50	12	23.0769	13	36.5385	25					nh
EYA2	2139	K	56.25	16	16.6667	42	36.4583	58					nh
PAPSS1	9061	A	26.1905	84	46.6667	15	36.4286	99					nh
PTPN6	5777	J	15	20	57.1429	14	36.0714	34					nh
PPP1R8	5511	K	43.0769	65	28.75	80	35.9135	145	32.3529	34			nh
PPP2R2D	55844	I	16.3636	55	55	40	35.6818	95					nh
CLK3	1198	J	22.2222	72	48.8889	45	35.5556	117					nh
PIK3CD	5293	J	29.4872	78	41.0714	56	35.2793	134					nh
SGPP1	81537	I	15	60	55.5556	18	35.2778	78					nh
INPP5E	56623	J	27.6596	47	42.8571	35	35.2584	82					nh
UMP-CMPK	51727	H	26.4151	53	43.75	16	35.0825	69					nh
PPP2R5B	5526	N	27.5862	58	42.4658	73	35.026	131			31.0345	29	nh
MAP4K5	11183	A	44.0678	59	25	4	34.5339	63					nh
NEK1	4750	I	29.7872	47	39.1304	23	34.4588	70					nh
BRD3	8019	A	26.3158	95	41.9355	31	34.1256	126					nh
PXK	54899	I	15.0538	93	52.9412	17	33.9975	110					nh
PTPRJ	5795	J	20.9302	43	46.6667	30	33.7984	73					nh
HK2	3099	B	25.7143	35	41.6667	24	33.6905	59					nh
EEF2K	29904	D	25.8065	31	41.1765	17	33.4915	48	12.5	24			nh
GUCY2D	3000	A	16.6667	18	50	18	33.3333	36					nh
CDK10	8558	H	38	50	28.5714	21	33.2857	71					nh
ATG4C	84938	O	42.4242	33	23.8095	21	33.1169	54	33.3333	24			nh
SGK	6446	I	26.1682	107	40	15	33.0841	122					nh
ADAM9	8754	M	37.5	16	28.3333	60	32.9167	76			12	25	nh
SIK2	23235	I	15.7895	95	50	8	32.8947	103					nh
MPN2	339501	M	28.2051	39	37.5	48	32.8526	87			26.3158	38	nh
CASP14	23581	O	41.1765	51	24.5283	53	32.8524	104	34.2105	38			nh
NME3	4832	B	20	40	45.6522	46	32.8261	86	19.3548	31	35.4839	31	nh
CCRL1	51554	A	27.1739	92	38.4615	13	32.8177	105					nh
FGFR1	2260	A	22.5	40	42.8571	14	32.6786	54					nh
ACVR1	90	H	29.6296	135	35.4167	48	32.5231	183					nh
GPR10	2834	A	27.619	105	37.037	27	32.328	132					nh
PPM1A	5494	J	21.6216	37	42.8571	28	32.2394	65					nh
IRAK2	3656	E	41.8182	55	22.6415	53	32.2298	108	32.6087	46	8.33333	24	nh
PTPRS	5802	O	34.5794	107	29.6875	64	32.1335	171					nh
PRKWNK1	65125	K	36.3636	33	27.7778	18	32.0707	51					nh
DLG1	1739	I	7.84314	102	56.25	16	32.0466	118					nh
DUSP21	63904	I	10.101	99	53.8462	13	31.9736	112					nh
PTPRU	10076	L	28.2051	39	35.7143	28	31.9597	67					nh
DUSP13	51207	K	28.5714	28	35.1351	37	31.8533	65					nh
PRKCA	5578	L	28.5714	42	35.0877	57	31.8296	99					nh
ADAMTS14	140766	P	27.2727	11	36.3636	55	31.8182	66	30	10	28.9	45	nh
TTBK1	84630	C	29.0909	110	34.4828	87	31.7868	197			5	20	nh
FLJ10761	55224	A	22.0339	59	41.3793	29	31.7066	88					nh
PIK3R3	8503	G	34	50	29.4118	17	31.7059	67					nh
CRIM1	51232	B	23.1884	69	40	55	31.5942	124					nh
ADAM10	102	M	34.2857	35	28.8889	45	31.5873	80			21.4286	14	nh
TNNI3K	51086	B	27.1028	107	35.8974	78	31.5001	185					nh
FLJ22405	64419	I	14.8515	101	48	25	31.4257	126					nh
DYRK2	8445	C	28.2609	46	34.5455	55	31.4032	101			17.6471	34	nh
PFKFB1	5207	F	18.9655	58	43.75	32	31.3578	90			6.45161	31	nh
ERBB4	2066	H	35.0649	77	27.5862	29	31.3256	106					nh
TPSG1	25823	N	26.9231	52	35.7143	56	31.3187	108			4.54545	22	nh
PPP3CA	5530	I	27.2727	33	35.2941	17	31.2834	50					nh
CSNK1E	1454	A	40	20	22.5	40	31.25	60	27.2727	11			nh
PPP1R3D	5509	L	12.5	16	50	6	31.25	22					nh
SENP6	26054	O	18.75	32	43.75	16	31.25	48			42.8571	14	nh
COL4A3BP	10087	H	34.9057	106	27.5362	69	31.2209	175					nh
CDKL3	51265	C	40	10	22.4	125	31.2	135					nh
PRSS15	9361	P	36.3636	22	26.0274	73	31.1955	95					nh
NEK9	91754	A	32.7586	58	29.4118	17	31.0852	75					nh
PRKAA1	5562	C	25.8065	31	36.3636	55	31.085	86					nh
SET	6418	I	9.52381	63	52.6316	19	31.0777	82					nh
TGFBR3	7049	G	25	72	37.1429	35	31.0714	107					nh
NEK4	6787	C	45	40	16.9231	65	30.9615	105	46.4286	28	19.5122	41	nh
PMVK	10654	G	32.6087	92	29.1667	72	30.8877	164					nh
BAI1	575	C	50	50	11.7647	153	30.8824	203	48.7805	41	18.0556	72	nh
ITGA2B	3674	P	37.5	16	24.1379	87	30.819	103			11.3636	44	nh
PRKCD	5580	G	24.2991	107	37.2881	59	30.7936	166					nh
ITPK1	3705	F	32.2581	31	29.2683	41	30.7632	72	nd	nd	12.9032	31	nh
MAP3K3	4215	H	37.5	40	24	25	30.75	65	31.25	16	26.6667	15	nh
MASTL	84930	A	35.7143	28	25.7143	35	30.7143	63				nd	nh
DUSP10	11221	K	33.3333	48	28	25	30.6667	73					nh
ITPKB	3707	K	26	50	35.2941	17	30.6471	67					nh
ROR1	4919	G	21.6216	74	39.6226	53	30.6221	127			36.7347	49	nh
PPM1G	5496	J	19.1176	68	42.1053	19	30.6115	87					nh
USP36	57602	O	32.9412	85	28.2609	46	30.601	131					nh
RIOK2	55781	B	22.7273	110	38.4615	52	30.5944	162					nh
CALM2	805	L	33.3333	27	27.7778	18	30.5556	45					nh
PPP2R2B	5521	J	20.9877	81	40	20	30.4938	101					nh
STK10	6793	C	32.1429	56	28.8288	111	30.4858	167			24.3902	82	nh
SMO	6608	C	27.5862	29	33.3333	12	30.4598	41					nh
BMP2K	55589	D	32.0755	53	28.5714	56	30.3235	109	20.8333	24			nh
PDGFRA	5156	I	20.5128	39	40	25	30.2564	64					nh
EPHA1	2041	H	22.0588	68	38.0952	21	30.077	89					nh
ACPP	55	L	30.5556	36	29.5455	44	30.0505	80					nh
EPM2A	7957	I	15.9574	94	43.75	16	29.8537	110					nh
PIK3R4	30849	H	33.3333	75	26.3158	57	29.8246	132	5.88235	34			nh
FN3K	64122	A	24.6154	65	35	20	29.8077	85					nh
CKM	1158	I	11.9565	92	47.619	21	29.7878	113					nh
RPS6KB1	6198	F	33.3333	30	26.2295	61	29.7814	91	15.3846	13			nh
FBP2	8789	I	12.5	96	47.0588	17	29.7794	113					nh
LMTK2	22853	H	27.6596	47	31.8182	22	29.7389	69					nh
DGKG	1608	D	30	10	29.4118	17	29.7059	27					nh
LOC340156	340156	H	27.4286	175	31.9444	72	29.6865	247					nh
INPP4A	3631	J	26.7857	112	32.5581	43	29.6719	155					nh
OPRK1	4986	A	27.3684	95	31.8182	22	29.5933	117					nh
PI4KII	55361	C	26.9231	52	32.1839	87	29.5535	139			28	50	nh
MYLK	4638	I	9.09091	11	50	10	29.5455	21					nh
SNF1LK	150094	A	32.0755	53	26.9231	52	29.4993	105					nh
GNE	10020	H	28.75	80	30.1887	53	29.4693	133					nh
PGA5	5222	M	37.1429	35	21.7949	78	29.4689	113			6.66667	30	nh
DUSP6	1848	P	33.3333	9	25.5814	43	29.4574	52					nh
ELTD1	64123	A	29.7872	94	29.0323	31	29.4097	125					nh
CLPX	10845	M	33.3333	9	25.4545	55	29.3939	64					nh
FLT1	2321	B	23.5294	85	35.2459	122	29.3877	207					nh
SMG1	23049	J	14.2857	7	44.4444	9	29.3651	16					nh
CSNK1A1	1452	I	36.3636	55	22.2222	18	29.2929	73					nh
PINK1	65018	F	26.9565	115	31.5068	73	29.2317	188					nh
PSMB2	5690	N	20	5	38.4615	26	29.2308	31			23.8	21	nh
GNRHR	2798	A	34.1772	79	24.2424	33	29.2098	112					nh
KUB3	91419	I	23.0769	39	35.2941	17	29.1855	56					nh
DUSP14	11072	J	26.9231	26	31.25	16	29.0865	42					nh
EFNA3	1944	D	21.0526	38	37.037	27	29.0448	65					nh
MAP4K1	11184	I	14.2857	63	43.75	16	29.0179	79					nh
PRKD2	25865	H	14.6341	82	43.3333	30	28.9837	112			23.5294	17	nh
KIAA0999	23387	A	26.6667	30	31.25	16	28.9583	46					nh
STYK1	55359	H	23.9437	71	33.9623	53	28.953	124					nh
NEK11	79858	A	20.2381	84	37.5	16	28.869	100					nh
CDC14B	8555	L	34.6154	26	23.0769	13	28.8462	39					nh
P2RY14	9934	C	36.5385	52	21.1538	104	28.8462	156			24.3243	37	nh
PPAP2C	8612	K	17.6471	17	40	5	28.8235	22					nh
IDE	3416	P	38.4615	13	19.1489	47	28.8052	60			5.26316	19	nh
STK29	9024	H	32.967	91	24.6154	65	28.7912	156					nh
USP10	9100	M	22.2222	9	35.2941	17	28.7582	26					nh
AK3	205	H	31.2977	131	26.1905	42	28.7441	173					nh
MAP4K4	9448	C	26.5306	49	30.9524	42	28.7415	91			19.3548	31	nh
CDKN1B	1027	E	30.5556	108	26.9231	26	28.7393	134					nh
USP52	9924	P	20.3704	54	37.037	54	28.7037	108			15.7895	19	nh
PPP1R12B	4660	L	17.3913	23	40	20	28.6957	43					nh
NTSR1	4923	B	28.3019	53	29.0323	62	28.6671	115					nh
PTPN14	5784	I	24	50	33.3333	30	28.6667	80					nh
PYCS	5832	H	21.8182	110	35.4167	48	28.6174	158					nh
USP20	10868	N	35	20	22.2222	27	28.6111	47					nh
PTPRD	5789	I	9.34579	107	47.8261	23	28.5859	130					nh
IMPA1	3612	J	14.0625	64	42.8571	7	28.4598	71					nh
PFKL	5211	E	16.0714	56	40.8163	49	28.4439	105			23.8095	21	nh
PPP4C	5531	K	28.5714	21	28.3019	53	28.4367	74					nh
WNK4	65266	H	26.087	23	30.7692	13	28.4281	36					nh
CDK8	1024	A	28.8136	59	28	25	28.4068	84					nh
PDK4	5166	I	11.7647	68	45	20	28.3824	88					nh
SBF1	6305	L	26.3158	19	30.4348	23	28.3753	42					nh
RPS6KC1	26750	E	37.5	32	19.2308	26	28.3654	58					nh
MMP19	4327	M	25	32	31.7073	41	28.3537	73					nh
MK-STYX	51657	I	14.5833	48	42.1053	19	28.3443	67					nh
PPP1CC	5501	I	28	25	28.5714	35	28.2857	60					nh
MARK1	4139	H	37.1795	78	19.2982	57	28.2389	135	20.8333	24			nh
TESSP2	339906	M	26.4706	34	30	30	28.2353	64					nh
PDXK	8566	F	25.974	77	30.3571	56	28.1656	133					nh
STK33	65975	D	29.4118	68	26.8657	67	28.1387	135					nh
PAK7	57144	K	24.4444	45	31.8182	22	28.1313	67					nh
BPGM	669	M	25	56	31.25	48	28.125	104					nh
PRKG1	5592	A	31.25	80	25	24	28.125	104					nh
MERTK	10461	G	22.2222	90	33.9623	53	28.0922	143					nh
KIT	3815	B	21.5054	93	34.6154	52	28.0604	145					nh
DLG4	1742	A	27.1429	70	28.9474	38	28.0451	108					nh
LAK	80216	H	35.1852	54	20.8333	72	28.0093	126					nh
CDK5R2	8941	H	28.7234	94	27.2727	55	27.9981	149					nh
EPHA8	2046	C	26.9231	78	29.0698	86	27.9964	164					nh
DUSP23	54935	N	28.8462	52	27.1429	70	27.9945	122					nh
PRKAA2	5563	L	18.9189	37	37.037	27	27.978	64					nh
CDK11	23097	H	30.597	134	25.3521	71	27.9746	205					nh
CARKL	23729	D	22.5806	62	33.3333	48	27.957	110					nh
GPR107	57720	C	22.9885	87	32.9114	158	27.9499	245			36.3636	33	nh
ACP5	54	I	26.4706	68	29.4118	17	27.9412	85					nh
PPP2R5C	5527	O	25.641	39	30.2326	43	27.9368	82					nh
UMPK	7371	D	25.3165	79	30.5556	36	27.936	115					nh
PRKWNK3	65267	G	22.4806	129	33.3333	30	27.907	159					nh
GPR142	350383	A	29.4737	95	26.3158	19	27.8947	114					nh
HAK	115701	L	9.09091	44	46.6667	30	27.8788	74					nh
DUSP15	128853	I	19.2308	26	36.3636	33	27.7972	59					nh
ANPEP	290	O	34.4538	119	20.9302	43	27.692	162					nh
GRK7	131890	H	32.5581	86	22.807	57	27.6826	143					nh
PTPNS1	140885	M	29.4118	17	25.8065	62	27.6091	79					nh
BCR	613	H	22.5225	111	32.6531	49	27.5878	160					nh
ACVRL1	94	A	18.0556	72	37.037	27	27.5463	99					nh
PANK1	53354	B	26.8657	67	28.2051	78	27.5354	145					nh
PNCK	139728	K	13.8889	72	41.1765	34	27.5327	106			25	20	nh
PLK3	1263	L	27.2727	11	27.7778	18	27.5253	29					nh
PCTK2	5128	J	13.1148	122	41.9355	31	27.5251	153					nh
PGAM4	441531	L	20	10	35	20	27.5	30					nh
CPN1	1369	P	25.9259	27	29.0323	31	27.4791	58					nh
MAPK8	5599	H	30.6122	98	24.1379	58	27.3751	156	12.1951	41	34.7826	23	nh
PPFIA2	8499	N	36.3636	22	18.3673	49	27.3655	71					nh
TEK	7010	A	26.1364	88	28.5714	14	27.3539	102					nh
OPN3	23596	B	22.8261	92	31.6901	142	27.2581	234					nh
NEK2	4751	L	33.3333	51	21.1538	52	27.2436	103					nh
PPP1R1A	5502	L	16	75	38.4615	13	27.2308	88					nh
MGC16169	93627	H	37.3494	83	17.0732	41	27.2113	124					nh
CSNK1A1L	122011	E	27.8689	61	26.5306	49	27.1997	110					nh
CTSW	1521	P	28.5714	35	25.8065	31	27.1889	66					nh
CDK5	1020	H	29.2308	65	25	16	27.1154	81					nh
MYO3B	140469	D	11.9403	67	42.1053	19	27.0228	86					nh
INSRR	3645	E	23.0769	26	30.9524	42	27.0147	68					nh
ITPKC	80271	A	24.5614	57	29.4118	17	26.9866	74					nh
GPR143	4935	D	27.1186	59	26.7857	56	26.9522	115					nh
GPR74	10886	C	24.2424	66	29.6296	81	26.936	147					nh
DPP6	1804	N	19.7368	76	33.9623	106	26.8496	182					nh
PTPMT1	114971	O	41.1765	17	12.5	16	26.8382	33					nh
PRPS1	5631	F	22.4138	58	31.25	64	26.8319	122					nh
BUB1	699	A	28.5714	7	25	28	26.7857	35					nh
SSTR5	6755	D	25	4	28.5714	7	26.7857	11					nh
ADCK4	79934	G	30	60	23.5294	51	26.7647	111					nh
ULK2	9706	F	27.4074	135	26.087	69	26.7472	204					nh
MAP3K9	4293	B	24.7423	97	28.6624	157	26.7023	254					nh
GRK4	2868	G	14.9254	67	38.4615	13	26.6935	80					nh
C9ORF67	84814	L	13.3333	60	40	15	26.6667	75					nh
CMA1	1215	O	24.4444	90	28.8136	59	26.629	149					nh
MYLK2	85366	B	22.973	74	30.2083	96	26.5907	170					nh
KIAA2002	79834	H	35.4839	62	17.6471	34	26.5655	96					nh
GPR77	27202	D	25.3521	71	27.7778	54	26.5649	125					nh
XYLB	9942	J	16.2162	74	36.8421	38	26.5292	112					nh
PKM2	5315	B	24.6575	73	28.3582	134	26.5079	207					nh
APAF1	317	M	30.3571	56	22.6415	106	26.4993	162					nh
PCK2	5106	I	30.7692	13	22.2222	18	26.4957	31					nh
FASTK	10922	D	23.6842	38	29.2683	41	26.4763	79					nh
CAMK2A	815	G	24.7312	93	28.2051	39	26.4682	132					nh
MST1R	4486	J	17.1429	70	35.7143	14	26.4286	84					nh
STK31	56164	A	34.4086	93	18.4211	38	26.4148	131					nh
PTPRB	5787	O	30	90	22.807	57	26.4035	147					nh
PPP1R13B	23368	J	25	84	27.7778	18	26.3889	102					nh
GUCY2F	2986	J	17.4603	63	35.2941	17	26.3772	80					nh
LOC390226	390226	J	21.118	161	31.5789	76	26.3485	237					nh
THOP1	7064	M	23.6111	72	29.0598	117	26.3355	189					nh
CERK	64781	H	30.0885	113	22.5	40	26.2942	153					nh
ACP2	53	K	37.5	8	15	20	26.25	28					nh
GPR24	2847	B	24.4444	45	27.957	93	26.2007	138					nh
ESSPL	345062	O	22.9508	61	29.4118	34	26.1813	95					nh
IPMK	253430	F	18.9655	58	33.3333	27	26.1494	85					nh
PTPRR	5801	J	22.8571	105	29.4118	17	26.1345	122					nh
KIAA1804	84451	C	40	35	12.1739	115	26.087	150	17.3913	23			nh
TRY1	136541	M	25	36	27.1186	59	26.0593	95					nh
GLP2R	9340	A	11.9048	42	40	5	25.9524	47					nh
IGBP1	3476	L	13.7931	29	38.0952	42	25.9442	71			16.6667	12	nh
PPFIA3	8541	J	26.1538	65	25.7143	35	25.9341	100					nh
CAMK2D	817	B	23.2143	56	28.5714	49	25.8929	105					nh
MULK	55750	C	30.9524	42	20.7317	82	25.842	124			8	25	nh
ARAF1	369	G	10	30	41.6667	12	25.8333	42					nh
PTPRG	5793	I	10	70	41.6667	24	25.8333	94					nh
INSR	3643	I	11.6667	60	40	10	25.8333	70					nh
BRS3	680	A	23.0769	39	28.5714	28	25.8242	67					nh
CAMK1D	57118	H	19.3878	98	32.2581	31	25.8229	129					nh
TLK1	9874	L	23.4375	64	28.2051	39	25.8213	103					nh
PTPN1	5770	J	20.1754	114	31.4286	35	25.802	149					nh
NYD-SP25	89882	A	27.7778	36	23.8095	21	25.7937	57					nh
MGC42105	167359	G	29.3103	116	22.2222	63	25.7663	179					nh
PTPDC1	138639	K	18.1818	11	33.3333	6	25.7576	17					nh
ADAM2	2515	P	21.0526	19	30.4348	69	25.7437	88			16.6667	24	nh
PKIB	5570	G	28.7356	87	22.7273	22	25.7315	109					nh
DUSP18	150290	J	15.0685	73	36.3636	33	25.7161	106					nh
SUPT16H	11198	M	28.5714	56	22.8346	127	25.703	183					nh
CALCR	799	A	21.6667	60	29.4118	17	25.5392	77					nh
STK4	6789	F	20.9524	105	30.0971	103	25.5247	208					nh
COASY	80347	C	20.2703	74	30.7692	91	25.5198	165			19.2308	26	nh
PPM2C	54704	K	30.9091	55	20	45	25.4545	100					nh
PANK2	80025	H	30.1887	53	20.6349	63	25.4118	116					nh
MPP3	4356	L	22.2222	45	28.5714	7	25.3968	52					nh
STK11	6794	D	25	36	25.7143	35	25.3571	71					nh
NTRK1	4914	I	17.3469	98	33.3333	15	25.3401	113					nh
GPR78	27201	D	15.3846	39	35.2941	17	25.3394	56					nh
NEK7	140609	L	13.1579	38	37.5	32	25.3289	70					nh
FGR	2268	H	25	60	25.641	39	25.3205	99					nh
PRKG2	5593	C	28.0702	57	22.5352	71	25.3027	128					nh
MAP3K13	9175	G	22.963	135	27.6119	134	25.2875	269					nh
ENPP7	339221	K	21.0526	19	29.4118	51	25.2322	70					nh
PSMA5	5686	M	25	60	25.4386	114	25.2193	174					nh
LCK	3932	E	24.5902	61	25.7143	35	25.1522	96					nh
STK19	8859	K	30.303	33	20	20	25.1515	53					nh
SKIP	51763	M	25.9259	54	24.3421	152	25.134	206					nh
RNF148	378925	O	20.2532	79	30	80	25.1266	159					nh
PTK2	5747	D	11.7647	68	38.4615	26	25.1131	94					nh
ADAMTS8	11095	N	27.2727	44	22.8916	83	25.0821	127					nh
PRKY	5616	E	23.6842	76	26.4368	87	25.0605	163					nh
MAP1D	254042	M	25	68	25	76	25	144					nh
PSMD9	5715	O	33.3333	114	16.6667	60	25	174					nh
JAK2	3717	C	22.5806	62	27.381	84	24.9808	146					nh
ELA1	1990	N	22.9508	61	27	100	24.9754	161					nh
STK17A	9263	E	30.9859	71	18.9474	95	24.9666	166	26.087	23			nh
PPM1L	151742	J	23.2558	43	26.6667	15	24.9612	58					nh
MRGPRX4	117196	B	21.4286	84	28.4483	116	24.9384	200					nh
FLJ32332	132160	K	29.0323	31	20.8333	24	24.9328	55					nh
PTP4A3	11156	K	21.7391	46	28.0702	57	24.9047	103					nh
CCR4	1233	A	29.4118	68	20.3704	54	24.8911	122					nh
PAK6	56924	D	22.9508	61	26.8293	41	24.89	102					nh
DUSP22	56940	I	15.5963	109	34.1463	41	24.8713	150					nh
MYO3A	53904	H	28.8	125	20.9302	43	24.8651	168					nh
AKT1	207	D	32.2034	59	17.5	40	24.8517	99					nh
KDR	3791	H	29.703	101	20	45	24.8515	146					nh
CKS1B	1163	C	20.8696	115	28.7671	73	24.8183	188					nh
CDK4	1019	B	20.2381	84	29.3478	92	24.793	176					nh
MGC4796	83931	G	29.5775	71	20	70	24.7887	141					nh
NUDT4	11163	I	16.2162	74	33.3333	24	24.7748	98					nh
MAPK7	5598	B	22.7273	110	26.8041	97	24.7657	207					nh
MAPK10	5602	K	19.5122	82	30	40	24.7561	122					nh
CALM1	801	C	30.4348	69	19.0476	84	24.7412	153					nh
CTSC	1075	N	11.1111	45	38.0952	42	24.6032	87					nh
IKBKE	9641	F	25	12	24.1379	29	24.569	41					nh
ADAM17	6868	M	19.6078	51	29.4737	95	24.5408	146					nh
MMP8	4317	O	30.5556	72	18.5185	54	24.537	126					nh
ULK1	8408	K	14.2857	28	34.7826	23	24.5342	51					nh
GPR156	165829	A	28.9855	69	20	5	24.4928	74					nh
PPP1R2	5504	L	28.2051	78	20.7547	53	24.4799	131					nh
TPK1	27010	K	33.3333	48	15.625	32	24.4792	80					nh
BTK	695	B	22.4299	107	26.5193	181	24.4746	288					nh
FGFR3	2261	A	27.5	40	21.4286	28	24.4643	68					nh
FRK	2444	E	34.6154	52	14.2857	49	24.4505	101					nh
MTMR3	8897	L	26.3158	19	22.5806	31	24.4482	50					nh
PIM2	11040	B	20.8333	48	28.0488	82	24.4411	130					nh
TAO1	9344	A	30.6122	49	18.1818	11	24.397	60					nh
TJP2	9414	F	22.449	49	26.3158	57	24.3824	106					nh
THNSL1	79896	B	30.1587	63	18.5897	156	24.3742	219					nh
ALPL	249	K	28.3582	67	20.3704	54	24.3643	121					nh
DYRK1A	1859	K	22.2222	45	26.4706	34	24.3464	79					nh
ADCK2	90956	E	22.5	40	26.1905	42	24.3452	82					nh
PAK1	5058	F	18.8976	127	29.7619	84	24.3298	211					nh
SSH1	54434	I	13.8298	94	34.7826	23	24.3062	117					nh
PSKH2	85481	I	16.4179	67	32.1429	28	24.2804	95					nh
DLG2	1740	F	11.9403	67	36.5854	41	24.2628	108					nh
CLK2	1196	F	12.5	120	36	50	24.25	170					nh
CAMKK2	10645	B	17.3333	75	31.1321	106	24.2327	181					nh
HSPB8	26353	C	15.625	32	32.8358	67	24.2304	99			13.0435	23	nh
MUSK	4593	E	31.5068	73	16.9231	65	24.215	138	16.129	31			nh
PPP2R1B	5519	J	15	20	33.3333	6	24.1667	26					nh
PIK3C3	5289	L	14.9254	67	33.3333	42	24.1294	109					nh
JAK3	3718	C	28	25	20.2381	84	24.119	109					nh
PPM1E	22843	I	20.9524	105	27.2727	11	24.1126	116					nh
DHH	50846	M	30.7692	39	17.3554	121	24.0623	160					nh
UFD1L	7353	P	33.3333	18	14.7541	61	24.0437	79					nh
OSGEPL1	64172	N	28.5714	42	19.5122	41	24.0418	83					nh
FES	2242	L	30.4348	46	17.6471	17	24.0409	63					nh
EFNA4	1945	D	23.0769	13	25	4	24.0385	17					nh
CHUK	1147	J	14.7368	95	33.3333	15	24.0351	110					nh
DUSP4	1846	J	17.757	107	30.303	33	24.03	140					nh
INPP5B	3633	M	22.9885	87	25	160	23.9943	247					nh
ROR2	4920	H	22.1429	140	25.8065	31	23.9747	171					nh
GALK1	2584	K	32.5	40	15.3846	26	23.9423	66					nh
CDKN2C	1031	C	27.8689	61	20	100	23.9344	161					nh
BRAF	673	K	20.5882	68	27.2727	22	23.9305	90					nh
PPP2R3A	5523	K	6.94444	72	40.9091	44	23.9268	116			17.2414	29	nh
NUDT9	53343	M	32.1429	28	15.625	32	23.8839	60					nh
STK39	27347	H	20.625	160	27.1429	70	23.8839	230					nh
YES1	7525	B	18.75	80	28.9474	38	23.8487	118					nh
DGKA	1606	E	30	10	17.6471	17	23.8235	27					nh
CIB2	10518	F	0	7	47.619	21	23.8095	28			25	12	nh
CAPN2	824	O	19.5652	138	28	75	23.7826	213					nh
NME1	4830	H	26.506	83	21.0526	38	23.7793	121					nh
CLPP	8192	O	20.5882	34	26.9231	26	23.7557	60					nh
PCSK6	5046	O	29.7872	47	17.6471	34	23.7171	81					nh
ADAMTS17	170691	O	30	50	17.3913	46	23.6957	96					nh
CDKN1A	1026	G	35.9551	89	11.3636	44	23.6593	133					nh
KIAA0377	9677	I	11.8519	135	35.4167	48	23.6343	183					nh
NRBP2	340371	F	24	50	23.2558	43	23.6279	93					nh
IGF2R	3482	H	24.7191	89	22.449	49	23.584	138					nh
RIOK1	83732	C	25	112	22.1477	149	23.5738	261					nh
UQCRC2	7385	O	20.202	99	26.9231	78	23.5625	177					nh
EDNRB	1910	B	26.6667	90	20.4545	132	23.5606	222					nh
FBP1	2203	J	12.1212	66	35	20	23.5606	86					nh
PANK4	55229	B	10.7143	56	36.3636	44	23.539	100					nh
DGKD	8527	L	15.625	32	31.4286	35	23.5268	67					nh
MAP3K4	4216	G	32.5301	83	14.5161	62	23.5231	145					nh
PSKH1	5681	B	19.1667	120	27.8689	122	23.5178	242					nh
TENS1	64759	J	9.52381	21	37.5	8	23.5119	29					nh
CTDP1	9150	J	12	25	35	20	23.5	45					nh
ADAMTS20	80070	N	22	50	25	64	23.5	114					nh
GPR55	9290	B	21.7742	124	25.2033	123	23.4887	247					nh
HUNK	30811	J	11.3821	123	35.5556	45	23.4688	168					nh
MGC8407	79012	E	23.5294	51	23.4043	47	23.4668	98					nh
ADAM32	203102	P	23.3333	90	23.4568	81	23.3951	171					nh
EYA4	2070	K	16	25	30.7692	13	23.3846	38					nh
CAMKK1	84254	H	21.7391	138	25	36	23.3696	174					nh
MKNK1	8569	B	21.25	80	25.4386	114	23.3443	194					nh
G6PC	2538	J	18.4783	92	28.2051	39	23.3417	131					nh
SSH3	54961	K	19.403	67	27.2727	33	23.3379	100					nh
CAPNS1	826	O	24.0602	133	22.5806	62	23.3204	195					nh
P101-PI3K	23533	C	25	52	21.5686	102	23.2843	154					nh
AZU1	566	M	26.3158	19	20.2128	94	23.2643	113					nh
GRM3	2913	C	22.5	80	24	125	23.25	205					nh
NPY2R	4887	B	20	95	26.4706	102	23.2353	197					nh
STK22C	81629	B	11.8421	76	34.6154	78	23.2287	154					nh
DDR2	4921	F	25	48	21.4286	56	23.2143	104					nh
APG4A	115201	N	25	4	21.4286	14	23.2143	18					nh
FFAR1	2864	D	16.9811	53	29.4118	51	23.1964	104					nh
FLJ25006	124923	G	29.1667	24	17.1429	35	23.1548	59					nh
TAF1	6872	G	34.4444	90	11.8644	59	23.1544	149					nh
ZMPSTE24	10269	P	24.2424	33	22.0588	68	23.1506	101					nh
IHPK2	51447	I	23.2143	56	23.0769	13	23.1456	69					nh
EPHA3	2042	G	21.2766	94	25	24	23.1383	118					nh
ADRBK1	156	G	18.75	96	27.4725	91	23.1113	187					nh
CAMK1G	57172	C	22.9885	87	23.2323	99	23.1104	186					nh
KHK	3795	I	17.6471	85	28.5714	21	23.1092	106					nh
PPM1D	8493	I	21.2121	66	25	8	23.1061	74					nh
PTPRC	5788	J	22.5	40	23.6842	38	23.0921	78					nh
PPP2R1A	5518	L	25.8065	31	20.3704	54	23.0884	85					nh
DUSP2	1844	K	12.8205	39	33.3333	30	23.0769	69					nh
FLJ34389	197259	B	23.3333	30	22.7848	79	23.0591	109					nh
PRKAR1A	5573	H	21.0526	95	25	44	23.0263	139					nh
PTHR2	5746	B	19.2308	78	26.7442	86	22.9875	164					nh
TLK2	11011	E	26.4706	34	19.403	67	22.9368	101					nh
MAP4K3	8491	J	17.9487	117	27.907	43	22.9278	160					nh
IKBKB	3551	H	18.5714	70	27.2727	44	22.9221	114					nh
LONP	83752	M	22.549	102	23.2558	43	22.9024	145					nh
MTM1	4534	I	19.6078	51	26.1905	42	22.8992	93					nh
DUSP8	1850	I	24.3243	74	21.4286	14	22.8764	88					nh
STK16	8576	C	17.1429	35	28.5714	63	22.8571	98					nh
ADRBK2	157	E	13.7931	29	31.9149	47	22.854	76					nh
PVR	5817	B	13.7931	58	31.9149	47	22.854	105					nh
MAP2K7	5609	H	20.1613	124	25.4545	55	22.8079	179					nh
AK2	204	K	29.8851	87	15.6863	51	22.7857	138					nh
PPP1R1C	151242	L	23.3333	30	22.2222	27	22.7778	57					nh
ERK8	225689	D	23.8636	88	21.6867	83	22.7752	171					nh
EPHA7	2045	D	20.5128	39	25	36	22.7564	75					nh
OPN1MW	2652	B	15.3153	111	30.1205	166	22.7179	277					nh
LIMK2	3985	F	20	110	25.4237	59	22.7119	169					nh
TESK1	7016	F	18.3673	49	26.9841	63	22.6757	112					nh
CTDSP2	10106	I	13.6364	88	31.7073	41	22.6718	129					nh
LIMK1	3984	C	28.3582	67	16.9811	159	22.6697	226					nh
DUSP12	11266	P	29.1667	24	16.129	31	22.6478	55					nh
PFKFB2	5208	K	21.1538	52	24.1379	58	22.6459	110					nh
PIK3CA	5290	B	40	15	5.26316	19	22.6316	34					nh
PIK3C2A	5286	J	20.202	99	25	20	22.601	119					nh
ADMR	11318	D	14.2857	49	30.9091	55	22.5974	104					nh
PTPRN2	5799	O	22.093	86	23.0769	78	22.585	164					nh
PRKX	5613	G	22.5806	62	22.5806	31	22.5806	93					nh
ATR	545	H	23.1579	95	21.9512	41	22.5546	136					nh
PRSS11	5654	M	12.3457	81	32.7586	58	22.5521	139					nh
PIK3C2B	5287	L	17.0732	41	28	25	22.5366	66					nh
CDKL2	8999	K	20.9877	81	24.0741	54	22.5309	135					nh
ADAMTS16	170690	O	25.6198	121	19.403	67	22.5114	188					nh
KIAA1811	84446	D	25	96	20	80	22.5	176					nh
KLK13	26085	P	25	4	20	15	22.5	19					nh
CDC25C	995	I	11.6279	86	33.3333	27	22.4806	113					nh
CDK6	1021	F	15.7303	89	29.0909	55	22.4106	144					nh
CTSK	1513	M	25	28	19.7917	96	22.3958	124					nh
NEK5	341676	B	23.1579	95	21.6	125	22.3789	220					nh
CAMKIINALPHA	55450	A	17.9104	67	26.8293	41	22.3699	108					nh
TBK1	29110	G	19.7368	76	25	56	22.3684	132					nh
C9ORF12	64768	F	18.1818	55	26.4151	53	22.2985	108					nh
RPS6KB2	6199	C	25.9259	54	18.6441	59	22.285	113					nh
PPFIA1	8500	K	23.8095	63	20.7547	53	22.2821	116					nh
ADRA2A	150	C	28.9157	83	15.6463	147	22.281	230					nh
PRKAB1	5564	K	9.85915	71	34.6154	26	22.2373	97					nh
GCK	2645	E	19.4444	36	25	20	22.2222	56					nh
HIPK3	10114	A	33.3333	18	11.1111	18	22.2222	36					nh
REN	5972	M	24.4444	45	20	75	22.2222	120					nh
JIK	51347	K	26.7857	56	17.6471	68	22.2164	124					nh
PKIA	5569	H	28.3019	53	16.129	93	22.2155	146					nh
PPP1R3A	5506	J	17.757	107	26.6667	60	22.2118	167					nh
EFNA5	1946	G	19.403	67	25	60	22.2015	127					nh
ADP-GK	83440	C	22.3881	134	21.978	182	22.183	316					nh
MAP4K2	5871	H	25.641	78	18.6047	43	22.1228	121					nh
RIOK3	8780	I	12.2449	49	32	25	22.1224	74					nh
CASP1	834	N	17.1429	70	27.0968	155	22.1198	225					nh
MAPK4	5596	B	17.5676	74	26.6667	90	22.1171	164					nh
CCRK	23552	C	30	100	14.1176	85	22.0588	185					nh
RHBDL2	54933	N	17.6471	34	26.4368	87	22.0419	121					nh
PMPCB	9512	P	19.0476	42	25	32	22.0238	74					nh
MARK4	57787	L	10.7143	28	33.3333	3	22.0238	31					nh
CASP10	843	P	21.0526	38	22.963	135	22.0078	173					nh
STK23	26576	F	26.087	46	17.9104	67	21.9987	113					nh
TAF1L	138474	D	20.4545	44	23.5294	17	21.992	61					nh
GK	2710	H	19.4805	154	24.4186	86	21.9496	240					nh
DGKQ	1609	B	20	95	23.8806	67	21.9403	162					nh
CDK9	1025	E	22.5	40	21.3333	75	21.9167	115					nh
C14ORF20	283629	L	15.2542	59	28.5714	42	21.9128	101					nh
CNDP2	55748	O	26.6187	139	17.2043	93	21.9115	232					nh
PPP5C	5536	K	20	35	23.8095	21	21.9048	56					nh
ZNRF4	148066	M	22.7273	22	21.0526	38	21.89	60					nh
EPHB3	2049	L	11.7647	34	32	25	21.8824	59					nh
HIPK4	147746	J	11.9048	84	31.8182	22	21.8615	106					nh
STK22B	23617	F	25.5319	47	18.1818	66	21.8569	113					nh
HSMDPKIN	55561	D	17.3913	92	26.3158	57	21.8535	149					nh
TESK2	10420	C	25.7143	105	17.9775	89	21.8459	194					nh
PIK4CB	5298	B	19.2982	57	24.3902	41	21.8442	98					nh
USP21	27005	N	14.8148	27	28.866	97	21.8404	124					nh
USP6	9098	N	8.33333	12	35.2941	17	21.8137	29					nh
TLL2	7093	O	26.9565	115	16.6667	72	21.8116	187					nh
MAP2K1	5604	I	10.1695	59	33.3333	18	21.7514	77					nh
KIAA1765	85443	J	5.50459	109	37.8378	37	21.6712	146					nh
ANKRD3	54101	D	20.4301	93	22.8571	35	21.6436	128					nh
CDC2L5	8621	G	17.9487	117	25.3333	75	21.641	192					nh
MC5R	4161	D	18.1818	22	25	36	21.5909	58					nh
GPR109B	8843	C	24	50	19.1489	47	21.5745	97					nh
PPFIA4	8497	K	21.2766	47	21.8182	55	21.5474	102					nh
PANK3	79646	F	19.697	132	23.3645	107	21.5307	239					nh
NME5	8382	C	20.8333	96	22.2222	99	21.5278	195					nh
RXFP3	51289	D	20.4545	44	22.5806	31	21.5176	75					nh
PIP5K1B	8395	F	15.3846	78	27.6316	76	21.5081	154					nh
MAPK9	5601	D	19.3182	88	23.5294	68	21.4238	156					nh
PPP1R12C	54776	M	30.4348	46	12.3711	97	21.403	143					nh
MASP2	10747	O	35.4839	62	7.31707	41	21.4005	103					nh
GPRC6A	222545	B	23.2877	73	19.3878	98	21.3377	171					nh
F9	2158	M	25	56	17.6471	51	21.3235	107					nh
MRGPRE	116534	B	22.2222	54	20.4082	49	21.3152	103					nh
SERPINF1	5176	P	16.6667	18	25.9259	27	21.2963	45					nh
MINPP1	9562	K	22.2222	99	20.3125	64	21.2674	163					nh
AKT3	10000	B	22.8571	70	19.6581	117	21.2576	187					nh
USP29	57663	M	17.2414	58	25.2252	111	21.2333	169					nh
PGK2	5232	G	16.9811	106	25.4545	55	21.2178	161					nh
MMP16	4325	O	20.6186	97	21.7949	78	21.2067	175					nh
PHKA2	5256	D	14.2857	77	28.125	32	21.2054	109					nh
PRKWNK2	65268	C	25	52	17.3913	69	21.1957	121					nh
PGK1	5230	J	4.7619	42	37.5	8	21.131	50					nh
RAGE	5891	F	13.5802	81	28.5714	70	21.0758	151					nh
MAP3K14	9020	D	17.1429	70	25	72	21.0714	142					nh
MEP1A	4224	N	18.9655	58	23.1481	108	21.0568	166					nh
TPTE2	93492	L	12	25	30	40	21	65					nh
PCSK9	255738	M	26.6667	15	15.3061	98	20.9864	113					nh
SEC11L3	90701	M	22.449	49	19.5122	41	20.9806	90					nh
PTK9	5756	B	21.1382	123	20.8092	173	20.9737	296					nh
PDGFRL	5157	D	8.57143	70	33.3333	30	20.9524	100					nh
DGKI	9162	H	14.6067	89	27.2727	22	20.9397	111					nh
PRKACA	5566	G	16.8675	83	25	52	20.9337	135					nh
LRRK2	120892	A	30	100	11.7647	17	20.8824	117					nh
CDC25A	993	J	17.9487	39	23.8095	21	20.8791	60					nh
PRKCH	5583	F	17.7215	79	24	50	20.8608	129					nh
TPTE	7179	N	24.5902	61	17.094	117	20.8421	178					nh
SGPP2	130367	K	10.9091	55	30.7692	52	20.8392	107					nh
PSMB4	5692	N	16.6667	6	25	8	20.8333	14					nh
KLK14	43847	O	16.6667	60	25	36	20.8333	96					nh
DTYMK	1841	G	16	75	25.4237	59	20.7119	134					nh
PTPLA	9200	O	20.4545	132	20.9677	62	20.7111	194					nh
LHPP	64077	N	21.7391	46	19.6581	117	20.6986	163					nh
CPA5	93979	P	23.6842	38	17.7083	96	20.6963	134					nh
ADAMTS13	11093	P	17.3913	46	23.9437	71	20.6675	117					nh
SSTK	83983	B	15.0943	106	26.0504	119	20.5724	225					nh
ERN2	10595	H	27.5	40	13.6364	22	20.5682	62					nh
GGTL4	91227	N	16.9811	53	24.1379	58	20.5595	111					nh
HIPK2	28996	E	25	96	16.092	87	20.546	183					nh
PPAP2A	8611	K	20	60	21.0526	38	20.5263	98					nh
SPG7	6687	O	21.0526	57	20	20	20.5263	77					nh
STK24	8428	D	15	80	25.974	77	20.487	157					nh
MIDORI	57538	C	25	16	15.7895	19	20.3947	35					nh
MAPK14	1432	H	27.2727	121	13.5135	74	20.3931	195					nh
DKFZP761G058	152926	I	16.9643	112	23.8095	21	20.3869	133					nh
PIP5KL1	138429	A	24	50	16.6667	6	20.3333	56					nh
PRKCB1	5579	K	10.2041	49	30.4348	23	20.3194	72					nh
CDC7	8317	C	22.7273	44	17.9104	67	20.3189	111					nh
DPEP1	1800	O	35.8696	92	4.7619	42	20.3157	134					nh
PPM1B	5495	K	16.2162	74	24.3243	37	20.2703	111					nh
CYSLTR1	10800	D	22.0859	163	18.4211	76	20.2535	239					nh
NME6	10201	J	16.3636	110	24.1379	29	20.2508	139					nh
MAPK13	5603	H	16.4063	128	24.0506	79	20.2284	207					nh
RFP	5987	D	25.4545	55	15	60	20.2273	115					nh
MST1	4485	O	18.7845	181	21.6667	60	20.2256	241					nh
EYA3	2140	O	23.3766	77	16.9492	59	20.1629	136					nh
FRDA	2395	F	16.6667	36	23.6364	55	20.1515	91					nh
PDK3	5165	F	22.4719	89	17.7419	62	20.1069	151					nh
CDADC1	81602	B	20.8333	72	19.3798	129	20.1066	201					nh
DUSP7	1849	J	13.8889	36	26.3158	19	20.1023	55					nh
CFLAR	8837	N	14.0625	64	26.1364	88	20.0994	152					nh
KSR2	283455	G	24.1379	87	16	25	20.069	112					nh
EIF2AK3	9451	K	9.61538	104	30.4348	23	20.0251	127					nh
USP7	7874	N	21.4286	28	18.6047	43	20.0166	71					nh
ACP1	52	K	10.9756	82	29.0323	31	20.0039	113					nh
CMKLR1	1240	C	17.2414	116	22.7642	123	20.0028	239					nh
NPEPPS	9520	M	25	56	15	180	20	236					nh
PPEF2	5470	P	0	8	40	15	20	23			36.3636	11	nh
SSH2	85464	J	13.4146	82	26.4706	34	19.9426	116					nh
PPP6C	5537	J	17.6471	34	22.2222	27	19.9346	61					nh
MTMR6	9107	I	11.2903	62	28.5714	14	19.9309	76					nh
HRI	27102	H	25.9259	108	13.8889	36	19.9074	144					nh
NME4	4833	J	14.7727	88	25	4	19.8864	92					nh
MAPK11	5600	F	16.6667	66	23.0769	52	19.8718	118					nh
EPHA5	2044	B	17.5676	74	22.1154	104	19.8415	178					nh
INPP5A	3632	J	11.1111	63	28.5714	21	19.8413	84					nh
CDKL1	8814	F	18.8406	69	20.8333	48	19.837	117					nh
MAP2K4	6416	E	19.403	67	20.2703	74	19.8366	141					nh
CAMK2B	816	D	15.0943	53	24.5283	53	19.8113	106					nh
SERPINB12	89777	M	22.2222	54	17.3913	115	19.8068	169					nh
ALS2CR7	65061	C	22.2222	45	17.3913	92	19.8068	137					nh
STK25	10494	D	17.1717	99	22.4138	58	19.7928	157					nh
GSK3A	2931	B	13.1868	91	26.3736	91	19.7802	182					nh
AXL	558	C	23.5714	140	15.9574	94	19.7644	234					nh
PTK6	5753	E	16.1765	68	23.3333	60	19.7549	128					nh
STK36	27148	G	27.4725	91	12	25	19.7363	116					nh
GSG2	83903	F	23.0769	65	16.3934	61	19.7352	126					nh
PTK7	5754	E	23.9437	71	15.5172	58	19.7305	129					nh
DPEP3	64180	M	20.9302	43	18.5185	27	19.7244	70					nh
TP53RK	112858	H	20.2614	153	19.1489	47	19.7052	200					nh
VRK1	7443	L	20	55	19.3548	31	19.6774	86					nh
BDKRB2	624	B	22.9508	61	16.3793	116	19.6651	177					nh
IRAK3	11213	G	22.2222	126	17.0732	41	19.6477	167					nh
IMPA2	3613	J	16.6667	72	22.5806	31	19.6237	103					nh
PIK3CG	5294	D	15.5556	45	23.6842	38	19.6199	83					nh
PTPRT	11122	I	21.8391	87	17.3913	23	19.6152	110					nh
CRK7	51755	H	16.129	62	23.0769	13	19.603	75					nh
USP34	9736	O	32.9114	79	6.25	48	19.5807	127					nh
NRBP	29959	J	22.4299	107	16.6667	12	19.5483	119					nh
PIP5K1A	8394	F	20	20	19.0476	21	19.5238	41					nh
PRKCQ	5588	F	21.8182	55	17.2043	93	19.5112	148					nh
USP32	84669	P	17.9487	39	21.0526	95	19.5007	134					nh
GRK5	2869	D	15.3846	39	23.5294	17	19.457	56					nh
BAIAP1	9223	E	22.7273	66	16.0494	81	19.3883	147					nh
BACE2	25825	P	26.087	69	12.6761	71	19.3815	140					nh
IKBKG	8517	I	16.5138	109	22.2222	27	19.368	136					nh
IHPK3	117283	H	31.8182	44	6.89655	29	19.3574	73					nh
IHH	3549	M	25.8065	31	12.9032	31	19.3548	62					nh
RNGTT	8732	M	20.4082	49	18.254	126	19.3311	175					nh
BPNT1	10380	J	11.3636	88	27.2727	22	19.3182	110					nh
SPHK1	8877	G	16.1765	68	22.449	49	19.3127	117					nh
SCYL1	57410	F	4.47761	67	34.0909	88	19.2843	155					nh
ZAK	51776	J	12.931	116	25.5814	43	19.2562	159					nh
MARK3	4140	F	9.09091	99	29.4118	85	19.2513	184					nh
PACSIN1	29993	F	14.8148	54	23.6842	38	19.2495	92					nh
CPA3	1359	P	15.625	32	22.8571	70	19.2411	102					nh
ALPP	250	I	15.0943	53	23.3333	30	19.2138	83					nh
MGC45428	166614	L	13.9241	79	24.4898	49	19.2069	128					nh
CDC42BPB	9578	D	12.605	119	25.8065	62	19.2057	181					nh
PTPN23	25930	K	22.5806	31	15.7895	38	19.1851	69					nh
PAPSS2	9060	B	16.4557	79	21.875	96	19.1653	175					nh
C10ORF89	118672	I	18.3099	71	20	5	19.1549	76					nh
MTMR7	9108	J	10.9756	82	27.2727	11	19.1242	93					nh
SPEG	10290	G	20.7547	106	17.4603	63	19.1075	169					nh
ADAM18	8749	O	17.2414	58	20.9677	62	19.1046	120					nh
IRAK4	51135	B	19.5122	82	18.6275	102	19.0698	184					nh
TGFBR1	7046	G	21.0526	114	17.0732	41	19.0629	155					nh
CLK4	57396	H	26.2136	103	11.9048	42	19.0592	145					nh
MAP3K6	9064	I	13.0952	84	25	20	19.0476	104					nh
PPAPDC1	196051	O	18.9655	116	19.1176	68	19.0416	184					nh
OSR1	9943	E	17.5	80	20.5128	78	19.0064	158					nh
EXOSC10	5394	I	18	100	20	5	19	105					nh
BMX	660	G	19.5122	123	18.4211	76	18.9666	199					nh
PPAP2B	8613	I	7.62712	118	30.303	33	18.9651	151					nh
MAST2	23139	E	24.0741	54	13.8298	94	18.9519	148					nh
PPP1R16B	26051	J	7.56303	119	30.303	33	18.933	152					nh
PHEX	5251	O	18.6047	86	19.2308	52	18.9177	138					nh
MAP3K11	4296	F	19.0476	21	18.75	16	18.8988	37					nh
BRD2	6046	D	10.9756	82	26.7606	71	18.8681	153					nh
CAMK4	814	L	20.8333	48	16.8675	83	18.8504	131					nh
GALK2	2585	J	16.8539	89	20.8333	24	18.8436	113					nh
PIB5PA	27124	K	17.9487	39	19.7183	71	18.8335	110					nh
ACP6	51205	L	17.6471	34	20	30	18.8235	64					nh
PTPRF	5792	O	22.9508	61	14.5833	48	18.7671	109					nh
C2ORF7	84279	M	24.3902	41	13.1148	61	18.7525	102					nh
PON2	5445	I	5.66038	53	31.8182	22	18.7393	75					nh
CPXM	56265	O	29.3103	116	8.10811	74	18.7092	190					nh
LYK5	92335	G	14.7727	88	22.6415	53	18.7071	141					nh
GZMB	3002	M	17.3913	46	20	110	18.6957	156					nh
NTRK3	4916	G	16.6667	102	20.6897	87	18.6782	189					nh
PEPD	5184	O	13.7931	58	23.5294	51	18.6613	109					nh
ALS2CR2	55437	C	26.4151	53	10.8696	138	18.6423	191					nh
SRC	6714	D	21.2121	66	16.0714	56	18.6418	122					nh
MMP2	4313	O	25	52	12.2449	49	18.6224	101					nh
PASK	23178	L	17.2414	29	20	35	18.6207	64					nh
ABL1	25	C	12.6437	87	24.5614	57	18.6025	144					nh
PLGL	5342	P	13.1579	38	24.0385	104	18.5982	142					nh
RYK	6259	E	17.1875	64	20	40	18.5938	104					nh
NUDT15	55270	I	16.6667	18	20.5128	39	18.5897	57					nh
CKMT2	1160	F	8.91089	101	28.2353	85	18.5731	186					nh
KIAA1361	57551	B	17.8571	84	19.2857	140	18.5714	224					nh
BMPR2	659	E	22.8571	35	14.2857	21	18.5714	56					nh
DCK	1633	G	13.4328	67	23.6842	38	18.5585	105					nh
TMPRSS3	64699	M	11.7647	34	25.2632	95	18.5139	129					nh
MAK	4117	I	17.0213	94	20	5	18.5106	99					nh
TNK2	10188	C	21.6216	37	15.3846	52	18.5031	89					nh
CHEK2	11200	K	16.9811	53	20	25	18.4906	78					nh
PSMAL/GCP III	219595	M	12.766	47	24.1935	62	18.4798	109					nh
ALK	238	H	14.4578	83	22.5	40	18.4789	123					nh
PAK2	5062	I	11.9403	67	25	40	18.4701	107					nh
PTPN22	26191	K	8.33333	12	28.5714	28	18.4524	40					nh
PPP1R3C	5507	L	24.1379	58	12.766	47	18.4519	105					nh
ACVR2B	93	F	17.3913	69	19.5122	41	18.4517	110					nh
BRD4	23476	H	19.403	67	17.5	40	18.4515	107					nh
SENP3	26168	P	12.5	56	24.3902	41	18.4451	97					nh
PCSK5	5125	O	21.2903	155	15.5556	90	18.4229	245					nh
TEX14	56155	F	15.1786	112	21.5686	102	18.3736	214					nh
FGFR2	2263	G	26.7327	101	10	50	18.3663	151					nh
PSMB9	5698	O	17.4603	63	19.2308	52	18.3455	115					nh
PRKACB	5567	G	20.625	160	16	50	18.3125	210					nh
SPHK2	56848	E	17.3913	23	19.2308	26	18.311	49					nh
INPP4B	8821	K	19.6721	61	16.9492	59	18.3106	120					nh
PA2G4	5036	N	15.5556	45	21.0526	57	18.3041	102					nh
CAPN9	10753	O	21.4286	70	15.1515	33	18.29	103					nh
UCK1	83549	F	26.5306	49	10	40	18.2653	89					nh
DPP4	1803	P	19.5122	41	16.9811	53	18.2467	94					nh
CASP7	840	O	20.354	113	16.129	62	18.2415	175					nh
PIP5K2A	5305	B	12.9032	93	23.4899	149	18.1966	242					nh
OPRM1	4988	C	18.1208	149	18.0723	166	18.0965	315					nh
PIP5K2B	8396	E	15.2	125	20.9877	81	18.0938	206					nh
PPP1R1B	84152	K	23.1884	69	12.9032	31	18.0458	100					nh
PPP3R1	5534	L	13.2075	53	22.8571	35	18.0323	88					nh
DOT1L	84444	L	16.9014	71	19.0476	42	17.9745	113					nh
CSNK2A1	1457	H	14.8936	47	21.0526	38	17.9731	85					nh
IGF1R	3480	B	13.6842	95	22.2222	90	17.9532	185					nh
SENP8	123228	P	16.6667	24	19.2308	52	17.9487	76					nh
FLJ13052	65220	F	19.4444	72	16.4179	67	17.9312	139					nh
ALPI	248	I	19.1176	68	16.6667	18	17.8922	86					nh
PTK2B	2185	H	18.4615	65	17.3077	52	17.8846	117					nh
MMP14	4323	P	11.4286	70	24.3243	74	17.8764	144					nh
STK38	11329	F	17.9487	39	17.7778	90	17.8632	129					nh
KIAA0310	9919	I	16.6667	72	19.0476	21	17.8571	93					nh
AURKC	6795	A	23.8095	105	11.7647	17	17.7871	122					nh
PRKAR2B	5577	L	17.3913	23	18.1818	55	17.7866	78					nh
G6PC2	57818	K	21.2766	47	14.2857	28	17.7812	75					nh
UCHL5	51377	O	25	64	10.5263	57	17.7632	121					nh
YME1L1	10730	M	14.6341	41	20.8791	91	17.7566	132					nh
ADAM30	11085	M	24.1379	29	11.25	80	17.694	109					nh
ILKAP	80895	I	12.0482	83	23.3333	30	17.6908	113					nh
PFKFB4	5210	G	19.0476	63	16.3265	49	17.6871	112					nh
FLJ23356	84197	B	7.20721	111	28.1481	135	17.6777	246					nh
HTR1A	3350	B	17.5	40	17.7778	90	17.6389	130					nh
PPP4R1	9989	M	9.83607	61	25.4386	114	17.6373	175					nh
PTPRK	5796	P	17.8571	56	17.3554	121	17.6063	177					nh
PON1	5444	I	11.1111	18	24	25	17.5556	43					nh
JAK1	3716	L	9.43396	53	25.641	39	17.5375	92					nh
ETNK1	55500	C	10.2804	107	24.7619	105	17.5211	212					nh
PTPN11	5781	L	17.2414	58	17.7419	62	17.4917	120					nh
PNKP	11284	B	18	50	16.9811	53	17.4906	103					nh
NT5M	56953	I	14.9254	67	20	10	17.4627	77					nh
PREP	5550	O	12.5	80	22.4138	58	17.4569	138					nh
FN3KRP	79672	C	19.5122	41	15.3846	91	17.4484	132					nh
CDC25B	994	L	15.3846	52	19.5122	41	17.4484	93					nh
PTPN2	5771	J	18.6813	182	16.1765	68	17.4289	250					nh
NPY	4852	C	16.6667	72	18.1818	99	17.4242	171					nh
SYK	6850	D	16.6667	24	18.1818	11	17.4242	35					nh
TA-PP2C	160760	P	10.7143	28	24	50	17.3571	78					nh
PRKCN	23683	D	12.1951	82	22.5	80	17.3476	162					nh
CPVL	54504	M	15.7895	19	18.8119	101	17.3007	120					nh
ATM	472	C	18.0556	72	16.5354	127	17.2955	199					nh
MMP3	4314	N	16.8675	83	17.7215	79	17.2945	162					nh
CPZ	8532	M	20.8333	48	13.7097	124	17.2715	172					nh
USP26	83844	N	11.6667	60	22.8571	70	17.2619	130					nh
PPP2R5E	5529	M	14.7541	61	19.7183	71	17.2362	132					nh
PTP4A2	8073	K	10.4478	67	24	50	17.2239	117					nh
PTPN13	5783	I	11.8644	59	22.5806	31	17.2225	90					nh
GPR42	2866	A	17.7778	90	16.6667	18	17.2222	108					nh
CILP	8483	K	11.4583	96	22.9167	48	17.1875	144					nh
RNF133	168433	O	17.9775	89	16.3934	61	17.1855	150					nh
PHKG1	5260	F	13.0841	107	21.25	80	17.1671	187					nh
ADAM23	8745	N	13.9241	79	20.3947	152	17.1594	231					nh
LOC91461	91461	E	15.7895	57	18.5185	27	17.154	84					nh
HCK	3055	D	10.7692	65	23.5294	51	17.1493	116					nh
HTR3A	3359	C	24.6377	69	9.63855	83	17.1381	152					nh
DPP8	54878	P	24.4898	49	9.78261	92	17.1362	141					nh
PPP2R4	5524	J	8.33333	36	25.9259	27	17.1296	63					nh
CR1	1378	N	16.6667	30	17.5824	91	17.1245	121					nh
MBTPS1	8720	P	16.3636	55	17.8218	101	17.0927	156					nh
NEK3	4752	G	22.9167	48	11.25	80	17.0833	128					nh
BCKDK	10295	C	16.25	80	17.8947	95	17.0724	175					nh
TNIK	23043	B	17.7778	90	16.3636	110	17.0707	200					nh
PRKR	5610	F	10.2804	107	23.8095	84	17.0449	191					nh
RPS6KA5	9252	H	21.25	80	12.766	47	17.008	127					nh
HABP2	3026	O	19.1304	115	14.8148	27	16.9726	142					nh
MMP17	4326	N	12.5	40	21.4286	98	16.9643	138					nh
PTEN	5728	O	22.2222	126	11.6279	43	16.9251	169					nh
NEK6	10783	C	7.01754	57	26.8041	97	16.9108	154					nh
USP4	7375	N	11.2676	71	22.549	102	16.9083	173					nh
NUCKS	64710	G	15.3846	78	18.4211	38	16.9028	116					nh
NT5C1B	93034	L	17.6471	34	16.129	31	16.888	65					nh
PDIK1L	149420	D	13.4021	97	20.3704	54	16.8862	151					nh
PPP2R2A	5520	L	12.5	16	21.2121	33	16.8561	49					nh
ICK	22858	F	21.3333	75	12.3077	65	16.8205	140					nh
KLK7	5650	M	20.5882	34	13.0435	46	16.8159	80					nh
FLJ23074	80122	F	17.3913	69	16.1765	68	16.7839	137					nh
PPEF1	5475	M	12.6761	71	20.8791	91	16.7776	162					nh
MAST4	375449	E	19.2308	52	14.2857	84	16.7582	136					nh
NUDT14	256281	L	15.8537	82	17.6471	17	16.7504	99					nh
USP13	8975	M	18.3099	71	15.1899	158	16.7499	229					nh
RAF1	5894	G	14.6067	89	18.8406	69	16.7237	158					nh
DGKB	1607	C	16.9014	71	16.5217	115	16.7116	186					nh
TFRC	7037	N	13.9535	43	19.3548	62	16.6542	105					nh
SBK1	388228	G	17.5	80	15.7895	57	16.6447	137					nh
PFKP	5214	B	10.6383	94	22.6277	137	16.633	231					nh
GRK6	2870	D	10.5263	57	22.7273	22	16.6268	79					nh
VN1R4	317703	B	14.2857	98	18.9474	95	16.6165	193					nh
MTMR8	55613	M	17.284	81	15.9292	113	16.6066	194					nh
MAPK6	5597	G	16.2162	111	16.9811	53	16.5987	164					nh
LRRK1	79705	H	20.6349	63	12.5	56	16.5675	119					nh
USP8	9101	O	22.9167	144	10.2041	98	16.5604	242					nh
MAPKAPK5	8550	K	18.75	32	14.2857	7	16.5179	39					nh
SEC11L1	23478	N	20	60	13	100	16.5	160					nh
EDG7	23566	C	18.6047	86	14.3939	132	16.4993	218					nh
CKB	1152	D	9.84848	132	23.0769	78	16.4627	210					nh
PTPN5	84867	I	17.5	40	15.3846	26	16.4423	66					nh
MTMR9	66036	M	12.5	8	20.3125	64	16.4062	72					nh
MPP1	4354	D	12.5	72	20.2532	79	16.3766	151					nh
MAP3K5	4217	D	22.7273	22	10	20	16.3636	42					nh
ACE2	59272	N	18.0556	72	14.6552	116	16.3554	188					nh
ELA2A	63036	P	24	75	8.69565	115	16.3478	190					nh
CNDP1	84735	P	9.83607	61	22.8346	127	16.3354	188					nh
PRKCE	5581	B	13.5593	59	19.0476	42	16.3035	101					nh
MMP25	64386	O	28.7037	108	3.8961	77	16.2999	185					nh
EYA1	2138	K	14.0625	64	18.5185	54	16.2905	118					nh
NUDT12	83594	K	10.8108	37	21.6667	60	16.2387	97					nh
CDKL5	6792	A	25	64	7.40741	27	16.2037	91					nh
PACE-1	57147	G	24.0506	79	8.33333	24	16.192	103					nh
RFK	55312	E	18.6441	59	13.7255	102	16.1848	161					nh
FLJ32685	152110	D	16.6667	72	15.6863	51	16.1765	123					nh
RBKS	64080	G	21.0526	38	11.2903	62	16.1715	100					nh
ADAMTS3	9508	P	23.0769	65	9.23077	130	16.1538	195					nh
PDPK1	5170	L	20.5128	39	11.7647	34	16.1388	73					nh
CAPN3	825	O	18.75	16	13.5135	37	16.1318	53					nh
FSHR	2492	D	18.75	32	13.5135	37	16.1318	69					nh
CORO7	79585	P	14.2857	21	17.9104	67	16.0981	88					nh
ADK	132	C	11.6667	60	20.4545	132	16.0606	192					nh
MGC10067	134510	J	11.4286	105	20.6897	29	16.0591	134					nh
CSNK2A2	1459	G	18.3908	87	13.7255	51	16.0581	138					nh
C1S	716	O	24.7525	101	7.35294	68	16.0527	169					nh
CDK7	1022	G	12.6437	87	19.4444	36	16.0441	123					nh
PI4K2B	55300	F	13.5922	103	18.4211	76	16.0066	179					nh
N4BP2	55728	J	8.72093	172	23.2558	43	15.9884	215					nh
ADAMDEC1	27299	P	18.8679	53	13.0435	69	15.9557	122					nh
DUSP11	8446	J	21.5385	65	10.3448	29	15.9416	94					nh
PPP2R5A	5525	P	16.6667	6	15.1899	79	15.9283	85					nh
CDKL4	344387	G	23.2323	99	8.62069	58	15.9265	157					nh
PPP3CC	5533	O	14.9254	67	16.9014	71	15.9134	138					nh
VRK2	7444	H	15.9091	132	15.9091	44	15.9091	176					nh
HPR	3250	N	14.0845	71	17.6471	68	15.8658	139					nh
ROS1	6098	F	13.8614	101	17.8571	84	15.8593	185					nh
RIPK1	8737	C	19.7183	71	12	100	15.8592	171					nh
PCSK7	9159	O	16.129	124	15.5556	45	15.8423	169					nh
BLK	640	D	8.95522	67	22.7273	66	15.8412	133					nh
STK35	140901	C	18.8889	90	12.766	94	15.8274	184					nh
AKT2	208	D	11.1111	27	20.5128	39	15.812	66					nh
ADAMTS9	56999	O	20.6349	63	10.9756	82	15.8053	145					nh
ERN1	2081	G	13.1313	99	18.4211	38	15.7762	137					nh
RPS6KA1	6195	G	10.2564	78	21.2766	47	15.7665	125					nh
ICEBERG	59082	O	10.7143	140	20.7792	77	15.7468	217					nh
MPP2	4355	D	12.9032	31	18.5185	54	15.7109	85					nh
CAMK2G	818	D	14.3836	146	16.9014	71	15.6425	217					nh
PTPRH	5794	L	16.129	62	15.1515	66	15.6403	128					nh
GUCY2C	2984	L	16.8831	77	14.2857	49	15.5844	126					nh
PGAM2	5224	J	6.89655	87	24.2424	33	15.5695	120					nh
XPNPEP2	7512	O	20	90	11.1111	36	15.5556	126					nh
DYRK3	8444	H	21.4286	56	9.52381	42	15.4762	98					nh
STK22D	83942	D	14.4928	69	16.3934	61	15.4431	130					nh
CPE	1363	N	14.6341	41	16.25	80	15.4421	121					nh
THTPA	79178	J	13.4831	89	17.3913	23	15.4372	112					nh
PRKCG	5582	E	8.69565	92	22.1154	104	15.4055	196					nh
MPN	83886	M	17.7419	62	13.0081	123	15.375	185					nh
AVPR1A	552	D	11.8644	118	18.8679	106	15.3662	224					nh
CDK3	1018	K	12.5	64	18.1818	33	15.3409	97					nh
PDK1	5163	E	15.7895	38	14.8148	27	15.3021	65					nh
PIK3R1	5295	F	10	80	20.5882	34	15.2941	114					nh
TK2	7084	G	13.6752	117	16.9014	71	15.2883	188					nh
BRDT	676	J	16.6667	72	13.8889	36	15.2778	108					nh
TRIB2	28951	E	15.5556	135	15	40	15.2778	175					nh
F2RL3	9002	B	16.6667	54	13.8889	36	15.2778	90					nh
TGFBR2	7048	E	17.6471	102	12.8788	132	15.2629	234					nh
NAPSA	9476	O	15.2047	171	15.2778	72	15.2412	243					nh
KEL	3792	O	13.6364	132	16.8317	101	15.234	233					nh
LTK	4058	F	13.7681	138	16.6667	114	15.2174	252					nh
GOLGA5	9950	C	15.7895	76	14.6341	82	15.2118	158					nh
PPAPDC2	403313	K	19.2308	52	11.1111	54	15.1709	106					nh
AK3L1	50808	K	11.8182	110	18.5185	54	15.1684	164					nh
PFKM	5213	K	8.69565	69	21.6216	37	15.1586	106					nh
USP9X	8239	N	9.09091	33	21.2121	99	15.1515	132					nh
FLJ25449	151649	L	20	35	10.2941	68	15.1471	103					nh
MAGI-3	260425	L	11.1111	63	19.1489	47	15.13	110					nh
RET	5979	E	15.7895	95	14.433	97	15.1112	192					nh
PRKAB2	5565	E	14.2857	77	15.9091	88	15.0974	165					nh
ACR	49	M	18.1818	44	11.9403	134	15.0611	178					nh
DKFZP434C131	25989	L	17.284	81	12.8205	39	15.0522	120					nh
PRPF4B	8899	J	13.4328	67	16.6667	24	15.0498	91					nh
ARK5	9891	E	14.1593	113	15.9292	113	15.0442	226					nh
PGAM1	5223	N	10.9589	73	19.1011	89	15.03	162					nh
RELA	5970	B	7.05882	85	22.9508	122	15.0048	207					nh
PIK4CA	5297	A	30	30	0	1	15	31	25	28	nd	nd	nh
SRMS	6725	G	10	50	20	25	15	75					nh
FGFRL1	53834	G	17.6471	85	12.3077	65	14.9774	150					nh
RPS6KA4	8986	D	9.43396	53	20.5128	39	14.9734	92					nh
ACPT	93650	M	16.4557	79	13.4831	89	14.9694	168					nh
PRPS1L1	221823	G	9.27152	151	20.6522	92	14.9618	243					nh
PRKAR1B	5575	G	15.1261	119	14.7727	88	14.9494	207					nh
KLK15	55554	P	16.4179	67	13.4146	164	14.9163	231					nh
OVCH1	341350	P	15.2778	72	14.5455	165	14.9116	237					nh
MAPK1	5594	F	15.8273	139	13.9785	93	14.9029	232					nh
NUDT11	55190	O	16.1616	99	13.6364	44	14.899	143					nh
STK32B	55351	F	12.2449	49	17.5	40	14.8724	89					nh
MAP2K5	5607	G	12.0879	91	17.6471	68	14.8675	159					nh
PRKAG2	51422	G	18.1818	33	11.5385	26	14.8601	59					nh
KLK11	11012	P	16.2162	37	13.4831	89	14.8497	126					nh
FUK	197258	G	10.5263	38	19.0476	21	14.787	59					nh
PRSS8	5652	N	8	25	21.5686	51	14.7843	76					nh
INPP5D	3635	P	10	30	19.5652	46	14.7826	76					nh
TRPM7	54822	J	15.2778	72	14.2857	35	14.7817	107					nh
CDKN2B	1030	J	11.1111	126	18.4211	38	14.7661	164					nh
ITK	3702	G	10	100	19.5122	41	14.7561	141					nh
FLJ23751	92370	L	13.3333	45	16.0494	81	14.6914	126					nh
MAP3K1	4214	F	13.9785	93	15.3846	78	14.6816	171					nh
EPHA2	1969	E	17.6471	85	11.6667	60	14.6569	145					nh
DUSP9	1852	L	14.2857	35	15	40	14.6429	75					nh
PIP5K1C	23396	F	14	100	15.1515	66	14.5758	166					nh
PTPN3	5774	O	17.8218	101	11.3208	53	14.5713	154					nh
PTGIR	5739	A	29.1139	79	0	7	14.557	86					nh
DLG3	1741	F	16.6667	108	12.3711	97	14.5189	205					nh
FER	2241	C	14.4444	90	14.5455	55	14.4949	145					nh
PRPS2	5634	E	17.2043	93	11.6883	77	14.4463	170					nh
EPHA4	2043	J	22.2222	63	6.66667	15	14.4444	78					nh
EPHB6	2051	G	18.0451	133	10.8108	74	14.428	207					nh
HUS1	3364	K	6.12245	98	22.7273	22	14.4249	120					nh
PHKA1	5255	H	25	76	3.84615	26	14.4231	102					nh
SGK2	10110	B	9	100	19.8347	121	14.4174	221					nh
BAP1	8314	P	12.2807	57	16.5217	115	14.4012	172					nh
TYSND1	219743	P	7.14286	28	21.6216	37	14.3822	65					nh
RIPK3	11035	E	14.6341	41	14.0845	71	14.3593	112					nh
PHKB	5257	C	18.1818	99	10.5263	95	14.3541	194					nh
PPP3CB	5532	N	13.3333	60	15.3285	137	14.3309	197					nh
KLK8	11202	P	8.33333	12	20.3125	64	14.3229	76					nh
BMPR1B	658	C	8	50	20.6349	63	14.3175	113					nh
METAP1	23173	M	16.6667	60	11.9318	176	14.2992	236					nh
PTPRA	5786	K	11.25	80	17.2414	58	14.2457	138					nh
PTPN7	5778	P	14.4928	69	13.9706	136	14.2317	205					nh
PIK3CB	5291	F	17.3469	98	11.1111	72	14.229	170					nh
RPS6KA2	6196	F	17.8571	84	10.5769	104	14.217	188					nh
GZMA	3001	N	18.6441	59	9.70874	103	14.1764	162					nh
FGFR4	2264	F	14.7059	34	13.6364	44	14.1711	78					nh
CASP4	837	P	15.942	69	12.3894	113	14.1657	182					nh
ADAMTS12	81792	M	17.3913	23	10.8696	46	14.1304	69					nh
ACVR1C	130399	F	12.1495	107	16.092	87	14.1207	194					nh
PCK1	5105	F	14.7368	95	13.4615	52	14.0992	147					nh
CTSH	1512	N	8	75	20.1835	109	14.0917	184					nh
ADAMTS4	9507	M	16.9492	59	11.1801	161	14.0646	220					nh
AK7	122481	C	15.0538	93	13.0435	92	14.0486	185					nh
PTPRM	5797	M	11.4286	35	16.6667	42	14.0476	77					nh
VRK3	51231	L	16.3265	49	11.7647	34	14.0456	83					nh
DUSTYPK	25778	E	18.1818	77	9.87654	81	14.0292	158					nh
MAST3	23031	C	16.3636	55	11.6667	60	14.0152	115					nh
MMP12	4321	M	14.8936	47	13.1313	99	14.0125	146					nh
MAP3K7IP1	10454	E	17.9104	67	10.1124	89	14.0114	156					nh
ADAM7	8756	N	12.5	72	15.5172	116	14.0086	188					nh
PRTN3	5657	P	0	8	27.9412	68	13.9706	76					nh
LYN	4067	B	14.1176	85	13.7931	87	13.9554	172					nh
PTPRO	5800	L	16.3636	55	11.5385	52	13.951	107					nh
RELN	5649	N	9.52381	63	18.3673	98	13.9456	161					nh
DUSP5	1847	L	15.3846	39	12.5	48	13.9423	87					nh
PITRM1	10531	P	12.1212	33	15.6627	83	13.8919	116					nh
SRPK2	6733	E	16.6667	102	11.1111	90	13.8889	192					nh
UHMK1	127933	B	12.2951	122	15.2439	164	13.7695	286					nh
PDP2	57546	L	5.71429	35	21.8182	55	13.7662	90					nh
KLK2	3817	N	16.6667	48	10.8434	83	13.755	131					nh
PRKCZ	5590	H	13.2979	188	14.1176	85	13.7078	273					nh
TNK1	8711	G	9.375	64	18	50	13.6875	114					nh
GK2	2712	J	9.64912	114	17.6471	34	13.6481	148					nh
EPHB1	2047	K	7.29167	96	20	30	13.6458	126					nh
AATK	9625	F	11.5789	95	15.625	64	13.602	159					nh
ADCK5	203054	E	14.2857	28	12.9032	31	13.5945	59					nh
TYK2	7297	G	14.1509	106	12.963	54	13.557	160					nh
HK3	3101	E	11.7021	94	15.3846	91	13.5434	185					nh
TSKS	60385	L	12.766	47	14.2857	42	13.5258	89					nh
PPM1H	57460	P	13.3333	30	13.6842	95	13.5088	125					nh
PTP4A1	7803	N	15.7895	38	11.215	107	13.5022	145					nh
SOLH	6650	M	14.9254	67	12.037	108	13.4812	175					nh
NAGK	55577	D	10.2564	78	16.6667	18	13.4615	96					nh
CSNK2B	1460	G	9.09091	55	17.7419	62	13.4164	117					nh
PFKFB3	5209	D	1.81818	55	25	20	13.4091	75					nh
C7ORF2	64327	C	14.9254	67	11.8421	76	13.3837	143					nh
PCSK4	54760	M	14.5455	55	12.1622	74	13.3538	129					nh
NT5C1A	84618	K	10.1449	69	16.4557	79	13.3003	148					nh
ASPRV1	151516	P	16.129	31	10.4651	86	13.2971	117					nh
TAAR9	134860	D	9.09091	55	17.4603	63	13.2756	118					nh
DYRK1B	9149	F	11.0236	127	15.493	142	13.2583	269					nh
CHKB	1120	K	15.1163	86	11.3208	53	13.2185	139					nh
LMTK3	114783	L	8.88889	90	17.5439	57	13.2164	147					nh
METAP2	10988	N	11.1111	63	15.2941	85	13.2026	148					nh
SERPIND1	3053	N	4.16667	24	22.2222	54	13.1944	78					nh
DKFZP566K0524	26095	J	11.2903	62	15	40	13.1452	102					nh
STYX	6815	L	14.2857	42	12	25	13.1429	67					nh
DKFZP761P0423	157285	F	13.3803	142	12.7907	86	13.0855	228					nh
ROCK2	9475	K	13.1148	61	13.0435	23	13.0791	84					nh
RNF128	79589	O	18.75	96	7.40741	54	13.0787	150					nh
PARP11	57097	P	16.5049	103	9.58904	146	13.0469	249					nh
F10	2159	M	12.9032	31	13.1387	137	13.021	168					nh
MOS	4342	H	16.8317	101	9.09091	44	12.9613	145					nh
SPPL3	121665	P	6.66667	15	19.2308	26	12.9487	41					nh
KLK12	43849	M	16.6667	48	9.00901	111	12.8378	159					nh
PTPLB	201562	L	15.625	32	10	10	12.8125	42					nh
PTPRZ1	5803	N	9.375	64	16.2393	117	12.8072	181					nh
PTPN4	5775	L	11.3208	53	14.2857	42	12.8032	95					nh
USP33	23032	P	13.0435	23	12.5	56	12.7717	79					nh
FURIN	5045	P	8	25	17.5	80	12.75	105					nh
USP45	85015	P	17.8571	56	7.62712	118	12.7421	174					nh
PRKCI	5584	E	10.6383	47	14.8148	81	12.7266	128					nh
USP24	23358	M	10	50	15.4321	162	12.716	212					nh
NAALADL1	10004	N	8.95522	67	16.4384	73	12.6968	140					nh
AAK1	22848	E	10	30	15.2174	46	12.6087	76					nh
EPHB4	2050	K	8.95522	67	16.2162	37	12.5857	104					nh
CDC2L1	984	G	25	8	0	3	12.5	11					nh
PPP2CZ	333926	N	0	4	25	12	12.5	16					nh
PTPN21	11099	L	8.47458	59	16.3934	61	12.434	120					nh
PPFIBP2	8495	K	2.12766	47	22.7273	44	12.4275	91					nh
FLJ90661	146547	N	8.10811	74	16.6667	66	12.3874	140					nh
RNASEL	6041	D	11.1111	18	13.5135	37	12.3123	55					nh
MTMR1	8776	M	14.9123	114	9.58904	146	12.2507	260					nh
ALPPL2	251	J	9.67742	62	14.8148	27	12.2461	89					nh
PTPRE	5791	O	16.129	93	8.33333	60	12.2312	153					nh
CORIN	10699	M	15.625	64	8.82353	102	12.2243	166					nh
PIM1	5292	A	13.3333	90	11.1111	27	12.2222	117					nh
DUSP1	1843	N	7.35294	68	17.0732	123	12.2131	191					nh
PKLR	5313	L	10.084	119	14.2857	56	12.1849	175					nh
FYN	2534	K	8.51064	94	15.7895	57	12.1501	151					nh
STK32C	282974	G	15.3846	65	8.88889	45	12.1368	110					nh
SACM1L	22908	O	17.5926	108	6.66667	30	12.1296	138					nh
TTBK2	146057	F	11.3636	44	12.8205	39	12.0921	83					nh
INPP1	3628	P	16.3265	49	7.82609	115	12.0763	164					nh
MAP3K10	4294	E	10.5882	85	13.5417	96	12.065	181					nh
RBP3	5949	N	5.35714	56	18.6441	59	12.0006	115					nh
DPP10	57628	N	10.4478	67	13.4146	82	11.9312	149					nh
DGKK	139189	C	9.45946	74	14.3885	139	11.924	213					nh
SGKL	23678	E	16.4179	134	7.33945	109	11.8787	243					nh
NME2	4831	J	8.60215	93	15.1515	33	11.8768	126					nh
HAT	9407	O	13.6364	22	10	10	11.8182	32					nh
DUSP19	142679	L	11.1111	36	12.5	64	11.8056	100					nh
TRPM6	140803	B	11.4286	140	12.1495	107	11.7891	247					nh
USP12	219333	P	12.9032	31	10.6061	66	11.7546	97					nh
MTMR2	8898	N	14.6667	75	8.77193	114	11.7193	189					nh
MEP1B	4225	N	1.66667	60	21.6667	120	11.6667	180					nh
ROCK1	6093	D	4.49438	89	18.75	32	11.6222	121					nh
PCOLN3	5119	P	11.3636	44	11.7647	136	11.5642	180					nh
NUDT3	11165	J	7.44681	94	15.5556	45	11.5012	139					nh
SLK	9748	F	11.1111	54	11.8644	59	11.4878	113					nh
MATK	4145	E	10.1695	59	12.766	47	11.4677	106					nh
RPS6KA6	27330	G	11.811	127	11.1111	45	11.4611	172					nh
PIP5K2C	79837	G	12.782	133	10.1124	89	11.4472	222					nh
PRSS25	27429	N	10	60	12.6984	126	11.3492	186					nh
IMP5	162540	N	12.987	77	9.63855	83	11.3128	160					nh
PTPN18	26469	K	3.84615	26	18.75	48	11.2981	74					nh
PPP1CA	5499	N	12.069	58	10.5263	95	11.2976	153					nh
PPP2R5D	5528	K	0	24	22.5806	31	11.2903	55					nh
PRSS7	5651	N	12.844	109	9.58904	146	11.2165	255					nh
MAP3K7	6885	C	10.4167	96	11.9565	92	11.1866	188					nh
CAMK1	8536	E	6.84932	73	15.3846	39	11.117	112					nh
MINK	50488	D	8.47458	59	13.6364	44	11.0555	103					nh
NME7	29922	F	8.13953	86	13.9535	86	11.0465	172					nh
CPNE3	8895	F	9	100	13	100	11	200					nh
HIPK1	204851	E	10.2041	49	11.7647	51	10.9844	100					nh
MME	4311	N	6.38298	94	15.5844	154	10.9837	248					nh
MTMR4	9110	L	2.22222	45	19.5652	46	10.8937	91					nh
NRK	203447	L	21.7391	23	0	14	10.8696	37					nh
CTSG	1511	M	14.1026	78	7.54717	159	10.8249	237					nh
BLMH	642	N	9.52381	84	12.0879	91	10.8059	175					nh
SENP5	205564	P	9.80392	51	11.7647	102	10.7843	153					nh
PHPT1	29085	K	16	25	5.55556	18	10.7778	43					nh
F2	2147	P	12.1212	33	9.375	96	10.7481	129					nh
PIM3	415116	K	8.33333	108	13.1579	38	10.7456	146					nh
MAPKAPK2	9261	E	15.1515	33	6.15385	65	10.6527	98					nh
MELK	9833	E	8.33333	36	12.963	54	10.6481	90					nh
PAK4	10298	E	13.5593	59	7.59494	79	10.5771	138					nh
ELA2	1991	O	10.3896	77	10.7143	56	10.5519	133					nh
PTPN9	5780	L	0	18	21.0526	19	10.5263	37					nh
CDKN1C	1028	E	12.3077	65	8.69565	46	10.5017	111					nh
ZAP70	7535	E	11.236	89	9.7561	82	10.496	171					nh
ADAM28	10863	O	12.5	104	8.33333	72	10.4167	176					nh
GTF2H1	2965	J	5.43478	92	15.3846	39	10.4097	131					nh
NEK8	284086	G	8.57143	175	12.1212	66	10.3463	241					nh
CASP9	842	P	10.6667	75	9.86842	152	10.2675	227					nh
BACE1	23621	P	13.5135	37	6.93069	101	10.2221	138					nh
SNRK	54861	C	10.7143	28	9.72222	72	10.2183	100					nh
MAP2K6	5608	F	11.5385	52	8.86076	79	10.1996	131					nh
CTSB	1508	N	11.3924	79	8.95522	134	10.1738	213					nh
PTPRN	5798	N	12.5	40	7.84314	51	10.1716	91					nh
PRSS23	11098	O	11.8343	169	8.43373	83	10.134	252					nh
ULK4	54986	F	7.07071	99	13.0435	69	10.0571	168					nh
MAP2K3	5606	D	9.09091	44	10.8696	46	9.98024	90					nh
CASP8	841	O	8.13953	86	11.5385	52	9.839	138					nh
PPP1R14B	26472	L	11.5385	52	8.10811	74	9.82328	126					nh
TFR2	7036	P	10	40	9.57447	94	9.78723	134					nh
DPEP2	64174	P	10.9589	73	8.52713	129	9.74302	202					nh
STK32A	202374	I	11.7647	119	7.69231	13	9.72851	132					nh
PSPH	5723	J	10.3448	58	9.09091	33	9.71787	91					nh
NUDT2	318	P	5.88235	17	13.3333	60	9.60784	77					nh
TINAG	27283	P	7.54717	53	11.6279	86	9.58754	139					nh
RNF149	284996	O	12.2449	98	6.79612	103	9.52051	201					nh
USP47	55031	P	12.7273	55	6.25	112	9.48864	167					nh
DAPK2	23604	E	10.8108	74	8.16327	98	9.48704	172					nh
MGC26605	143471	N	8.33333	24	10.5263	19	9.42982	43					nh
CSK	1445	E	5.88235	51	12.9412	85	9.41176	136					nh
SRP72	6731	G	10.1124	89	8.57143	35	9.34189	124					nh
PPP2CB	5516	N	5.26316	57	13.4146	82	9.3389	139					nh
MAPKAPK3	7867	E	11.8644	59	6.66667	60	9.26554	119					nh
ACE	1636	O	8.21918	73	10.2041	49	9.21163	122					nh
EGFR	1956	E	8.88889	90	9.375	64	9.13194	154					nh
SHH	6469	N	6.55738	61	11.6883	77	9.12284	138					nh
ELA3A	10136	O	8.19672	61	10	20	9.09836	81					nh
PAK3	5063	E	6.89655	58	11.2903	62	9.09344	120					nh
NAALADL2	254827	N	6.77966	59	11.3924	79	9.08603	138					nh
CDC42BPA	8476	E	8.10811	37	10	60	9.05405	97					nh
G6PC3	92579	L	8.33333	48	9.67742	62	9.00538	110					nh
KCNH2	3757	E	8	50	10	30	9	80					nh
EPHA6	285220	K	12.5	88	5.40541	37	8.9527	125					nh
GUK1	2987	J	5.40541	74	12.5	32	8.9527	106					nh
CPA1	1357	P	9.09091	44	8.62069	116	8.8558	160					nh
PR48	28227	L	4.7619	21	12.8205	39	8.79121	60					nh
TEC	7006	E	7.25806	124	10.1562	128	8.70716	252					nh
IKBKAP	8518	F	6.84932	73	10.2941	68	8.57172	141					nh
CSNK1D	1453	G	17.1429	70	0	24	8.57143	94					nh
BMPR1A	657	F	5.35714	112	11.7117	111	8.53443	223					nh
ATG4D	84971	P	11.1111	9	5.71429	35	8.4127	44					nh
RPS6KA3	6197	C	6.89655	58	9.90991	111	8.40323	169					nh
SCAP1	8631	G	6.74157	89	10	10	8.37079	99					nh
STK38L	23012	H	10.6667	75	6	50	8.33333	125					nh
MAPK12	6300	L	16.2162	37	0	9	8.10811	46					nh
CDKN3	1033	L	10	40	6.12245	49	8.06122	89					nh
PCSK1	5122	N	6.94444	72	9.09091	99	8.01768	171					nh
AMHR2	269	J	4.21053	95	11.5385	26	7.87449	121					nh
PIP5K3	200576	E	3.38983	59	12.3077	65	7.84876	124					nh
TLL1	7092	N	2.17391	46	13.2743	113	7.72412	159					nh
CYLD	1540	M	10.5263	19	4.80769	104	7.667	123					nh
ACVR1B	91	E	11.7021	94	3.57143	56	7.63678	150					nh
CDC2	983	A	15.1515	33	0	1	7.57576	34					nh
MMP28	79148	N	4.7619	42	10.2941	68	7.52801	110					nh
ITPKA	3706	D	10.8696	92	4	50	7.43478	142					nh
IHPK1	9807	G	7.57576	66	6.66667	45	7.12121	111					nh
CDK5R1	8851	F	8.16327	49	5.76923	52	6.96625	101					nh
TRIO	7204	D	3.44828	29	10	40	6.72414	69					nh
ADAM21	8747	P	3.84615	26	9.16667	120	6.50641	146					nh
PTPN12	5782	K	10.1695	59	2.32558	43	6.24754	102					nh
CASK	8573	E	11.3402	97	1.05263	95	6.19642	192					nh
CAPN11	11131	N	7.84314	51	4.28571	70	6.06443	121					nh
SYNJ2	8871	N	3.61446	83	8.42105	95	6.01776	178					nh
PRKAR2A	5576	E	6.36364	110	5.55556	126	5.9596	236					nh
INPPL1	3636	P	5.76923	52	5.61798	89	5.6936	141					nh
OCRL	4952	M	11.1111	63	0	10	5.55556	73					nh
DAPK3	1613	E	4.16667	72	6.45161	93	5.30914	165					nh
NUDT1	4521	L	5.26316	19	5.26316	19	5.26316	38					nh
DUSP16	80824	P	3.7037	27	5.46875	128	4.58623	155					nh
RNF167	26001	N	3.57143	28	5.26316	57	4.41729	85					nh
DF	1675	N	3.2967	91	5.26316	114	4.27993	205					nh
MET	4233	J	6.41026	78	0	4	3.20513	82					nh
DGUOK	1716	E	28.5714	35	42.1053	19	35.3383	54			28.5714	14	nh
CNR2	1269	B	41.6667	48	27.5862	58	34.6264	106	50	46			nh
ADAMTSL1	92949	M	29.4118	51	39.0244	82	34.2181	133			21.6216	37	nh
ACVR2	92	H	26.9231	52	37.5	48	32.2115	100					nh
KCNH8	131096	A	49.3827	81	100	1	74.6914	82	23.3	69			nh after manual
WBP11	51729	K	72.7273	11	62.5	16	67.6136	27	50	2	22	9	nh after manual
PDK2	5164	A	37.5	24	83.3333	6	60.4167	30	16	6	50	2	nh after manual
CDC14A	8556	P	30.7692	13	85.7143	7	58.2418	20	25	10	66.6667	6	nh after manual
DUSP3	1845	J	47.619	21	68.75	16	58.1845	37	42.8571	14	14.3	7	nh after manual
MAP3K12	7786	A	46.875	32	66.6667	6	56.7708	38	29	19			nh after manual
GGTLA1	2687	M	70	10	35.2941	68	52.6471	78			10.5263	38	nh after manual
EMR3	84658	B	66.6667	3	38.4615	13	52.5641	16	25	8			nh after manual
PRSS1	5644	M	66.6667	9	34.7826	46	50.7246	55			12	30	nh after manual
PAPPA2	60676	O	43.75	16	57.1429	7	50.4464	23	29	13	60	5	nh after manual
CSNK1G3	1456	A	34.1176	85	66.6667	9	50.3922	94			25	4	nh after manual
AK5	26289	F	30.4348	46	68	25	49.2174	71	15	20	57.1429	14	nh after manual
NT5C	30833	L	57.1429	63	40.4255	47	48.7842	110	63.0435	46	24.2424	33	nh after manual
LPPR4	9890	L	46.6667	30	50	30	48.3333	60	25	12	41.1765	17	nh after manual
PALD	27143	M	53.8462	13	38.4615	52	46.1538	65			27.7778	36	nh after manual
RIPK2	8767	B	45.7143	35	44.7761	67	45.2452	102	35.7143	28	16.6667	30	nh after manual
ANKK1	255239	C	54.5455	44	35.6164	73	45.0809	117	58.8235	34	26.6667	30	nh after manual
GPR20	2843	A	31.25	48	58.8235	17	45.0368	65	12	31	41.6667	12	nh after manual
MKNK2	2872	A	39.6825	63	50	2	44.8413	65	21	41			nh after manual
DYRK4	8798	A	37.7358	53	50	8	43.8679	61	25	43	33.3333	6	nh after manual
NUP62	23636	G	48.7179	39	38.4615	13	43.5897	52	46.1538	26	18.1818	11	nh after manual
PHKG2	5261	A	34.375	32	50	10	42.1875	42			28.5714	7	nh after manual
GPBAR1	151306	A	34.1463	41	50	2	42.0732	43	14	27			nh after manual
PRKCSH	5589	H	45	40	39.1304	23	42.0652	63	33.3333	18	14	7	nh after manual
NUDT5	11164	I	36.9231	65	45.1613	31	41.0422	96	21.4286	28			nh after manual
PRKCL2	5586	D	31.5789	19	50	6	40.7895	25	25	12			nh after manual
PPP3R2	5535	K	42.8571	7	37.5	16	40.1786	23	28.5714	7			nh after manual
URKL1	54963	A	37.5	40	42.2222	45	39.8611	85			27.2727	33	nh after manual
EDG2	1902	D	47.0588	34	31.746	63	39.4024	97	31.8	22	23.9	46	nh after manual
PRKAG1	5571	B	33.3333	39	45.4545	22	39.3939	61	27.2727	33	41.1765	17	nh after manual
KSR	8844	D	34.2857	35	44.1176	34	39.2017	69	25	28	14.2857	28	nh after manual
FY	2532	D	42.2222	45	35.1351	37	38.6787	82	24.1379	29			nh after manual
EDG5	9294	B	44.1176	34	32.3077	65	38.2127	99	21.0526	19			nh after manual
PCTK3	5129	A	30.137	73	46.1538	13	38.1454	86	18	53	44.4444	9	nh after manual
DCAMKL1	9201	I	33.8028	71	41.6667	24	37.7347	95	15.1515	33			nh after manual
OR1A1	8383	A	41.6667	24	33.3333	33	37.5	57	35.2941	17	20	25	nh after manual
CSNK1G2	1455	B	40.9091	66	33.6449	107	37.277	173	32.0755	53	16.4179	67	nh after manual
FZD3	7976	C	42.1053	38	32.2034	59	37.1543	97	33.3333	27	21.8182	55	nh after manual
ASK	10926	H	31.9444	72	41.9355	31	36.94	103	28.3019	53	20	15	nh after manual
PCTK1	5127	H	37.5	16	36.3636	11	36.9318	27	44.4444	9	27	11	nh after manual
PRKCL1	5585	A	42.3729	59	31.25	32	36.8114	91	35.4167	48	8.69565	23	nh after manual
MAP3K8	1326	B	35.1852	54	38.4	125	36.7926	179	25.8	31	42.3077	52	nh after manual
PKMYT1	9088	H	42.1053	38	31.4286	35	36.7669	73	28.5714	14	66.6667	12	nh after manual
TRIB1	10221	B	31.3433	67	41.5094	53	36.4264	120	25	36	33.3333	45	nh after manual
CHKA	1119	G	35.8974	39	36.3636	11	36.1305	50	33.3333	30	22	9	nh after manual
LATS2	26524	B	37.8788	66	34.375	64	36.1269	130			27.2727	44	nh after manual
FRAP1	2475	C	38.6364	44	33.3333	57	35.9848	101	30.7692		22.2222	18	nh after manual
PPP1R7	5510	I	32.2034	59	39.1304	23	35.6669	82	28	25			nh after manual
ABL2	27	D	32.2034	59	39.0244	41	35.6139	100	31.3725	51	26.9231	26	nh after manual
NT5E	4907	I	38.6364	44	32	25	35.3182	69	12.8205	39			nh after manual
ADRA1D	146	A	32.8125	64	37.5	8	35.1562	72	20	49	50	6	nh after manual
PPP2R2C	5522	N	38.0952	42	31.8681	91	34.9817	133	32.5	40	12.9032	31	nh after manual
AK1	203	A	33.0097	103	36.8421	19	34.9259	122			25	16	nh after manual
C6ORF158	167681	N	34.8837	43	34.9206	63	34.9022	106	24.3243	37	21.0526	19	nh after manual
PRKCM	5587	A	37.7551	98	31.5789	38	34.667	136			21.875	32	nh after manual
FLJ32569	148811	O	38	50	30.9091	55	34.4545	105	25.8065	31	31.5789	19	nh after manual
CRKL	1399	G	34.3284	67	34.4262	61	34.3773	128	28.125	32	4.7619	21	nh after manual
DDR1	780	J	32.381	105	36.3636	33	34.3723	138	29	29			nh after manual
CPB2	1361	P	38.0952	21	30.4348	92	34.265	113	23.5294	17			nh after manual
ERBB3	2065	H	31.0345	58	37.1429	35	34.0887	93	28.5714	49	30	10	nh after manual
CDKN2D	1032	E	36.1111	36	32.0513	78	34.0812	114	29.1667	24	23.5294	34	nh after manual
CDK2	1017	K	32.1429	56	36	25	34.0714	81	19.5122	41			nh after manual
CLK1	1195	A	33.3333	102	34.4828	29	33.908	131	24.7	73	30.7692	26	nh after manual
NT5C2	22978	L	32.2581	31	35.4839	31	33.871	62	24	25			nh after manual
OPN1SW	611	C	30.7692	39	36.9565	46	33.8629	85	25.8065	31	35.2941	34	nh after manual
PTK9L	11344	I	32.5	40	35	20	33.75	60	28	32			nh after manual
NTRK2	4915	E	31.6667	60	35.0877	57	33.3772	117	21.5686	51			nh after manual
RPS6KL1	83694	F	31.7073	41	34.6154	26	33.1614	67	26.6667	30	16.6667	12	nh after manual
LATS1	9113	A	32.3529	34	33.3333	9	32.8431	43	18	27			nh after manual
TIMM50	92609	L	32.1429	28	33.3333	54	32.7381	82	25	24			nh after manual
RP6-213H19.1	51765	I	31.9588	97	33.3333	3	32.646	100	29	55			nh after manual
EIF2AK4	440275	I	33.3333	51	31.5789	19	32.4561	70	25	20			nh after manual
COMMD3	23412	H	30.1587	63	34.6939	49	32.4263	112	25	28	11.7647	17	nh after manual
PFTK1	5218	D	32.1429	28	32.6531	49	32.398	77	26.087	23			nh after manual
ILK	3611	J	32.8767	73	31.5789	19	32.2278	92	24.0741	54			nh after manual
PDGFRB	5159	G	30.7692	39	33.3333	21	32.0513	60	19	26			nh after manual
MAP3K15	389840	A	33.3333	39	30.4348	46	31.8841	85	24	29			nh after manual
SNARK	81788	E	33.3333	18	30.4348	23	31.8841	41			11.1111	18	nh after manual
FLT4	2324	H	31.3433	67	32.1429	28	31.7431	95	9.09091	22	37.931	29	nh after manual
LOC63929	63929	N	30.7692	13	32.0755	53	31.4224	66	25	10			nh after manual
NLK	51701	C	30.5085	59	31.7073	82	31.1079	141	36.3636	44	17.3077	52	nh after manual
CIT	11113	H	31.1111	45	30.4348	69	30.7729	114	29.4118	34			nh after manual
CSNK1G1	53944	D	31.1111	45	30	20	30.5556	65	25	16			nh after manual
PIK3C2G	5288	A	30	70	30	20	30	90	18	55			nh after manual
BUB1B	701	H	nd	0	nd	0	no average	0					not dividing
CTDSP1	58190	I	20	45	nd	0	no average	45					not dividing
CTSO	1519	P	29.6296	27	nd	0	no average	27					not dividing
DGKH	160851	F	39.2857	28	nd	0	no average	28	23.5294	17			not dividing
FLJ90650	206338	P	23.5294	17	nd	0	no average	17					not dividing
FLT3	2322	A	nd	0	54.5455	11	no average	11			42	9	not dividing
GSK3B	2932	I	nd	0	33.3333	21	no average	21					not dividing
PIK3R2	5296	F	nd	0	nd	0	no average	0					not dividing
PKN3	29941	B	30	60	nd	0	no average	60	28.3	53			not dividing
PLK1	5347	C	nd	0	22.8571	105	no average	105					not dividing
PRKAG3	53632	C	15.625	32	nd	0	no average	32					not dividing
PRSS12	8492	P	nd	0	12.2449	98	no average	98					not dividing
PSMA3	5684	P	nd	0	80	5	no average	5					not dividing
PSMB3	5691	O	nd	0	0	1	no average	1					not dividing
